# Supplementary material for: A bladder cancer patient-derived xenograft displays aggressive growth dynamics in vivo and in organoid culture
Source: Sci Rep. 2021 Feb 25;11:4609. doi: 10.1038/s41598-021-83662-7 (PMC7907272; doi:10.1038/s41598-021-83662-7)
Supplement: Supplementary file 2 — Supplementary Information 2. [file 41598_2021_83662_MOESM2_ESM.xlsx]

## Sheet: Sheet1
Table S1. Late vs. early PDX
Symbol	logFC	logCPM	PValue	FDR
CST4	10.4532	1.07998	3.39139e-09	7.97196e-08
CALHM3	8.95213	4.20671	9.27745e-34	4.3662e-31
CHAT	8.47624	1.81326	1.88171e-20	2.67346e-18
CCRL2	8.39225	3.79409	1.91192e-09	4.75925e-08
LOC100507639	8.08301	3.28315	9.92285e-40	8.79048e-37
MYBPH	7.80205	2.40806	3.31124e-18	3.95772e-16
SLC18A3	7.57643	2.66803	2.2688e-31	8.13526e-29
GSTA3	7.54173	0.164457	5.53324e-08	9.95586e-07
PRR15	7.27337	5.39493	7.75607e-56	1.29785e-52
PODXL	7.13276	8.55677	3.54775e-35	1.97886e-32
ACSS3	6.97033	2.13742	1.58889e-30	5.31749e-28
FGF3	6.93552	0.479679	1.85742e-10	6.04162e-09
LINC00400	6.87954	2.23142	1.07965e-32	4.78221e-30
TENM3	6.76833	7.58739	1.4747e-31	5.6946e-29
ASB4	6.73937	5.41263	7.56523e-19	9.73781e-17
SLC7A4	6.61823	4.78437	9.75049e-07	1.18805e-05
S1PR1	6.47137	4.9918	1.73137e-09	4.36813e-08
RHO	6.42666	2.21589	1.46278e-41	1.57353e-38
GATA2	6.42017	6.09778	3.4097e-40	3.20938e-37
PLSCR5	6.33782	1.52737	1.66956e-14	1.16405e-12
ADAMTS19-AS1	6.32891	0.0534704	5.33971e-06	5.10902e-05
DPY19L2P1	6.29762	0.917348	5.01896e-20	6.99866e-18
TH	6.21555	7.51682	1.10706e-10	3.75503e-09
SLC6A15	6.00797	4.33435	5.6154e-07	7.40525e-06
LINC01094	5.83929	1.65175	3.38957e-28	1.04177e-25
ASZ1	5.79416	2.42805	3.88877e-16	3.528e-14
APCDD1	5.77551	7.41058	1.63694e-07	2.52844e-06
PEG10	5.7574	10.5165	1.77287e-05	0.000141717
LOC102724297	5.75136	2.1074	2.17119e-09	5.38684e-08
HAND1	5.62368	5.16412	3.98103e-10	1.18957e-08
CST5	5.5877	-0.621666	0.000382039	0.00191982
AICDA	5.51647	2.77383	2.20231e-06	2.37925e-05
RGS4	5.51141	4.98927	4.56748e-22	7.7288e-20
HPGD	5.45109	8.84471	9.9545e-06	8.74138e-05
CDH12	5.42201	4.42735	2.76639e-31	9.68881e-29
TNFRSF8	5.41711	1.64442	3.75289e-18	4.45028e-16
UTS2B	5.27603	3.98147	6.17614e-46	8.45569e-43
PDZK1	5.26631	4.04802	3.18161e-19	4.16652e-17
CAMK4	5.25672	2.68923	2.46779e-09	6.06279e-08
FXYD4	5.19476	2.36482	9.51303e-17	9.303e-15
DAPK1	5.18251	8.75806	3.66013e-08	6.86445e-07
CFTR	5.1715	6.44464	4.30244e-06	4.27124e-05
FPR3	5.15739	4.48096	1.71306e-29	5.37471e-27
LOC90768	5.12475	4.95272	8.79479e-35	4.56722e-32
SLC12A3	5.10477	7.9032	1.64343e-07	2.53101e-06
CALB1	5.09718	7.04988	0.000659793	0.00302573
ADRA1B	5.09677	4.40166	1.0571e-48	1.59199e-45
FMO3	5.08746	1.2717	0.0023675	0.00877975
KCNH7	5.07732	2.83948	1.44746e-11	5.89156e-10
JAKMIP2-AS1	5.03308	2.62063	9.81223e-33	4.47794e-30
CSMD3	5.0174	4.02514	1.62096e-38	1.10962e-35
TRIB2	4.95296	5.08388	5.59569e-63	1.40452e-59
SP9	4.95122	1.87376	2.9287e-26	7.89106e-24
GATA2-AS1	4.92702	3.67535	6.19766e-22	1.03708e-19
KCNK3	4.88968	5.85709	7.25692e-05	0.000468449
CH25H	4.88128	0.810841	5.1873e-11	1.92891e-09
CCBE1	4.85296	3.84526	1.60589e-07	2.48559e-06
ALOX5AP	4.84867	1.2595	9.11235e-12	3.85483e-10
CHI3L1	4.8167	3.22722	9.92595e-12	4.15235e-10
LRRC32	4.79016	4.84806	9.87036e-06	8.68776e-05
PDE2A	4.73314	3.2558	1.40388e-22	2.61018e-20
NOG	4.71873	4.24072	5.71174e-36	3.45204e-33
L1CAM	4.59675	6.54637	6.65497e-30	2.13242e-27
PTPRB	4.56911	4.91078	8.76461e-14	5.34393e-12
MDGA1	4.55613	5.2746	1.57701e-38	1.10962e-35
SATB1	4.55513	4.15123	0.000831213	0.00366884
ST6GALNAC1	4.48207	2.04863	0.00015056	0.000863454
HTR1F	4.47815	2.09223	0.000237692	0.00127936
LGR4	4.47228	6.58383	1.16288e-32	5.00373e-30
TOX2	4.46609	3.1597	7.89395e-12	3.40639e-10
OSTN	4.45811	0.306345	0.00085795	0.00376236
LIN28A	4.44695	7.45627	1.54793e-05	0.000126557
PTPRR	4.43784	1.11044	4.1627e-09	9.57103e-08
STK32A	4.43379	2.56091	2.79809e-13	1.53793e-11
PIK3C2G	4.4106	1.44896	1.08939e-05	9.41263e-05
PDK4	4.40978	3.19284	7.54409e-06	6.86075e-05
NEURL1	4.40274	3.30644	2.25213e-15	1.79455e-13
ANGPTL5	4.38778	1.72613	8.83918e-16	7.48465e-14
POM121L8P	4.37772	2.11028	1.18875e-17	1.29729e-15
LOC101929633	4.34448	2.01531	5.94386e-16	5.26556e-14
LINC01305	4.32884	3.40556	1.41054e-08	2.90598e-07
KRT16P2	4.31608	0.443522	9.29513e-05	0.000576949
TRIM55	4.30198	3.32883	8.75186e-05	0.000548722
ADAMTS19	4.29991	4.73694	1.09634e-05	9.46726e-05
BIRC7	4.26308	0.758486	7.60749e-07	9.66825e-06
SOX7	4.26203	6.14768	8.98652e-17	8.84556e-15
ZFHX4	4.24898	3.21566	1.92562e-05	0.000152003
TMEFF2	4.22088	7.94724	9.51111e-05	0.000587102
RP1L1	4.20673	0.390313	3.24209e-13	1.75633e-11
FIBCD1	4.18785	4.70752	4.48311e-10	1.31098e-08
DAPK2	4.17454	4.02821	5.73048e-36	3.45204e-33
CTTNBP2	4.16336	1.87936	0.000245889	0.00131826
ARHGAP18	4.16325	7.035	4.26174e-13	2.25979e-11
PODN	4.13291	2.78102	6.07238e-10	1.71898e-08
CRH	4.105	4.50831	1.85851e-07	2.79892e-06
NR5A2	4.09898	6.91897	3.8183e-05	0.000271998
ABHD12B	4.09765	4.14323	1.07993e-15	8.98552e-14
CST1	4.0682	3.06555	0.000613778	0.00284328
SMIM10	4.06416	4.7273	1.23236e-18	1.53383e-16
PRSS56	4.04757	0.831861	2.32868e-05	0.000177512
FAM49A	4.01181	0.500669	0.00172803	0.00673141
CHN2	3.99174	2.07517	4.41962e-16	3.96187e-14
SKAP1	3.9835	2.78982	1.5106e-07	2.36237e-06
PRAC1	3.983	1.00287	4.71198e-12	2.11198e-10
LINC01605	3.96823	4.18034	5.50323e-12	2.4448e-10
LRP2	3.95943	8.38484	5.68337e-06	5.39329e-05
FOXL2NB	3.94286	4.19017	6.81497e-32	2.70088e-29
LINC01510	3.91436	-0.363391	3.16976e-09	7.51757e-08
C14orf39	3.90998	0.757798	1.10989e-07	1.79345e-06
SCIN	3.89301	3.69435	6.64217e-07	8.5633e-06
ADGRV1	3.87609	4.63978	1.79034e-09	4.47882e-08
PLXNA2	3.8753	4.12721	2.83044e-06	2.96222e-05
GNG11	3.87128	6.40647	7.59098e-05	0.000487081
PTGER3	3.86688	-0.746942	0.00064578	0.00297142
SLITRK6	3.86381	6.09191	2.08232e-10	6.70079e-09
WNT2	3.85907	4.43914	1.96388e-06	2.15412e-05
DPYSL3	3.859	9.03933	1.31606e-26	3.67035e-24
APOA1	3.8191	0.372331	3.40486e-05	0.000246406
GFI1	3.78859	3.007	3.09853e-15	2.40535e-13
CD177	3.78514	3.90357	1.94305e-06	2.13438e-05
CDH10	3.77016	5.347	0.000538358	0.0025544
LMX1B	3.73265	4.9654	9.38764e-22	1.52019e-19
SLC7A7	3.72231	3.89359	1.01738e-05	8.91049e-05
CREG2	3.71428	0.170859	3.52302e-05	0.000254225
ENPP1	3.7098	2.22434	2.36419e-12	1.12315e-10
LMO4	3.70717	5.08085	6.35316e-08	1.11644e-06
FOXL2	3.69838	3.3095	8.53234e-18	9.5183e-16
DLC1	3.65751	4.31225	0.000837505	0.00369336
NTSR1	3.62509	3.73679	0.0001403	0.000813916
PSG5	3.60632	2.53217	1.82305e-05	0.000145112
GREB1L	3.59787	5.48011	2.80369e-08	5.35832e-07
INPP4B	3.59166	4.57825	4.70338e-10	1.36743e-08
NEUROD1	3.57995	1.04097	2.02628e-06	2.21289e-05
MME	3.57357	3.87921	6.82213e-05	0.000444357
PRSS12	3.56111	1.82685	0.000773531	0.00345167
LSP1	3.55744	3.576	7.20153e-14	4.48161e-12
SULF2	3.53528	6.66205	1.88945e-06	2.08309e-05
LOC101929331	3.52703	2.42195	1.52876e-14	1.07084e-12
DSC1	3.52654	7.51786	5.24629e-06	5.04206e-05
PRKAA2	3.52341	5.79485	7.07215e-18	8.06868e-16
LOC90246	3.5157	1.35402	7.31032e-07	9.32995e-06
PLLP	3.49516	3.50767	1.18455e-15	9.74826e-14
GAL3ST1	3.4801	0.939449	4.89977e-06	4.77918e-05
ANO7	3.45306	2.93169	1.15835e-20	1.67738e-18
FGF12	3.44108	3.97074	2.98961e-15	2.33283e-13
PLB1	3.43224	0.432421	5.8023e-10	1.64562e-08
OTOGL	3.42993	2.9805	8.78048e-07	1.09014e-05
CD244	3.41529	0.80753	2.59476e-06	2.74804e-05
TGM2	3.37807	9.22786	3.06723e-24	7.10654e-22
ROR1	3.37715	3.6079	7.04044e-08	1.21733e-06
KRT9	3.35968	3.1393	5.72827e-05	0.000382902
SH3PXD2A-AS1	3.35898	1.71324	1.36768e-06	1.58685e-05
LUM	3.35436	7.58343	1.37628e-05	0.000114477
ZIC2	3.35218	0.454629	0.000136259	0.000793217
LOC101927476	3.34273	0.654666	1.11829e-05	9.61822e-05
ASB9	3.33946	1.27597	6.51113e-09	1.42941e-07
BMP2K	3.33704	6.67408	1.86587e-34	9.36667e-32
NDST3	3.31806	1.4443	0.00113057	0.00473348
LRRC15	3.30678	3.14407	0.000139361	0.00080878
IGSF3	3.29423	6.3536	2.36293e-12	1.12315e-10
PPAP2B	3.28134	4.68944	6.7979e-07	8.71288e-06
CD34	3.25259	4.29498	0.000140829	0.000815992
TRPM8	3.24193	0.784473	9.0293e-06	8.0225e-05
PPP1R1B	3.24154	2.37723	1.7657e-08	3.5408e-07
LINC01537	3.20334	1.19536	4.02446e-05	0.000284013
UNC5B	3.20321	6.84731	4.265e-16	3.84616e-14
TGFBR3	3.18486	6.24214	9.22562e-10	2.52156e-08
ENOX1	3.17824	3.77035	2.57938e-08	4.96744e-07
B3GNT3	3.16537	1.78535	1.81605e-05	0.000144631
FAM122C	3.16213	4.6574	3.5843e-27	1.07959e-24
TUBA3FP	3.15684	4.14349	3.88307e-11	1.4547e-09
NR5A1	3.15166	1.40469	3.0547e-05	0.000224628
TM4SF18	3.15098	4.4249	4.34325e-07	5.93551e-06
TSPAN13	3.15057	6.62948	1.11009e-05	9.55857e-05
EGR3	3.14972	2.99337	4.17808e-06	4.17254e-05
PLCH1	3.14118	2.11441	8.34229e-06	7.47826e-05
CCR5	3.11549	2.43395	5.84526e-05	0.000388995
DCN	3.11291	6.76351	3.39516e-05	0.000245823
ZNF703	3.11018	6.67839	4.14959e-21	6.1874e-19
VWF	3.11017	3.34201	3.34292e-07	4.74053e-06
LBH	3.08549	6.27142	3.52924e-10	1.07592e-08
PRSS23	3.07775	7.85379	2.28192e-07	3.36259e-06
LINC00961	3.07694	2.32155	0.000850376	0.00373808
COL1A2	3.07538	10.6396	0.00218646	0.00818903
LYZ	3.05845	3.19134	4.06922e-06	4.08005e-05
PRTG	3.0577	7.08025	5.0761e-10	1.46951e-08
FOXO4	3.04552	5.38479	4.06656e-07	5.63407e-06
ISM2	3.03661	1.06742	2.2892e-05	0.000174913
P2RX6	3.03533	3.29053	2.98916e-05	0.000220582
MFSD2A	3.03176	3.75071	2.68882e-25	6.74893e-23
UNC5A	3.02801	1.73721	3.02372e-05	0.000222785
MGAT3	3.00302	4.67652	3.08009e-10	9.50536e-09
FAM178B	2.98898	0.960269	0.000243889	0.00130897
LDB3	2.98869	3.58184	5.49975e-20	7.59874e-18
ITPR3	2.98728	8.76606	2.32572e-13	1.31181e-11
MECOM	2.98105	2.20259	0.000144173	0.00083317
PTHLH	2.98094	7.5838	0.000482011	0.00232663
INPP5D	2.96006	1.96045	2.62468e-10	8.18379e-09
MN1	2.94467	2.70711	3.41212e-07	4.82957e-06
KANK4	2.93136	6.84752	3.29195e-15	2.54239e-13
LINC01234	2.91564	2.00936	3.6336e-10	1.10245e-08
LONRF3	2.89471	1.76197	6.24977e-07	8.16319e-06
PGF	2.89456	4.62536	2.10738e-06	2.29149e-05
FAM102B	2.89443	6.92655	1.33598e-11	5.46737e-10
CAPN11	2.86057	-0.237711	0.00265619	0.0096166
SCARA5	2.83268	2.05376	0.000284276	0.00149171
NLGN3	2.82374	3.6895	4.29253e-11	1.60014e-09
PTPN7	2.82066	-0.491045	0.000257461	0.00136912
CLDN10	2.81698	3.24801	3.47923e-09	8.1236e-08
DSG1	2.80768	8.44197	1.39663e-05	0.000115949
MEI4	2.80084	1.39375	1.85463e-06	2.0477e-05
ZDBF2	2.73797	4.65085	6.29078e-05	0.000413889
GALNT5	2.72231	0.0601377	7.90157e-06	7.13415e-05
LYN	2.71299	5.301	9.12491e-11	3.18104e-09
MOXD1	2.69969	2.83447	0.0019625	0.00749373
LCA5	2.69198	5.21798	1.82907e-23	3.82581e-21
PTPRQ	2.6905	2.95413	0.00146001	0.00586808
WNT11	2.68321	1.45441	1.16266e-10	3.91108e-09
PNMT	2.68316	3.98259	0.000799274	0.00354553
SSC5D	2.66796	4.43765	5.52227e-12	2.44594e-10
SMAD7	2.66707	4.25614	1.67824e-12	8.12677e-11
BCRP3	2.64899	0.783334	0.00010284	0.000626274
SEMA3D	2.63319	9.42068	1.0214e-05	8.93802e-05
ADORA1	2.63057	2.30722	8.9178e-07	1.10264e-05
VSTM2L	2.62994	2.05224	1.05366e-10	3.62286e-09
ZEB2	2.62657	3.02096	2.3755e-05	0.000180682
WISP1	2.62453	4.60549	0.000983867	0.00421298
GGT5	2.62442	2.39841	1.71685e-07	2.62762e-06
S100A16	2.62133	7.63489	1.61924e-09	4.14325e-08
CRABP1	2.60072	4.58116	7.48607e-05	0.000481384
SOX18	2.59591	3.03906	8.59962e-14	5.28614e-12
DDO	2.59261	1.02453	1.4292e-07	2.25144e-06
SLC6A6	2.58418	7.94096	4.51185e-44	5.66237e-41
CD4	2.57857	1.04681	0.00115784	0.0048329
APLN	2.55578	1.53996	0.000390542	0.00195531
LINC00887	2.52921	4.05517	1.96987e-32	8.24061e-30
WIPF3	2.5153	2.68797	1.67777e-08	3.39613e-07
CP	2.49484	5.57312	0.00130963	0.00535368
ANKRD20A5P	2.46113	0.955052	0.0001128	0.000674382
PEAR1	2.45675	3.74535	8.70595e-06	7.75808e-05
LCK	2.44242	1.58567	5.26988e-07	7.02792e-06
TMEM196	2.43812	0.0666763	0.00134599	0.00547128
TCF7	2.43654	3.32651	5.76351e-11	2.13264e-09
CFAP99	2.42845	0.377862	9.94384e-05	0.000609997
COBLL1	2.42529	7.36814	0.00158469	0.00626388
DOCK4	2.42513	4.89616	1.8388e-07	2.78035e-06
ITPKA	2.42365	1.77731	0.00133354	0.00543726
HOMER3	2.41959	5.57578	8.53222e-18	9.5183e-16
MGARP	2.41841	2.47673	9.85865e-10	2.67999e-08
SLC14A1	2.41272	2.36883	7.09072e-05	0.000460484
CCL5	2.40832	4.2662	6.51788e-05	0.000426965
WNT7B	2.40491	5.79445	8.22846e-07	1.03337e-05
FOXH1	2.39856	4.219	9.00247e-14	5.44487e-12
PDGFRB	2.38772	4.93939	0.000285335	0.0014957
C12orf75	2.38753	5.15086	8.86376e-07	1.09867e-05
SHROOM4	2.38549	0.324173	0.000105471	0.000638676
CCNO	2.38291	1.28843	5.60887e-05	0.000376257
TMIGD2	2.37801	1.04743	1.31216e-05	0.000110029
SOX13	2.37426	4.36656	2.12655e-07	3.16773e-06
NECAB1	2.37191	2.93323	0.00254426	0.00930013
PCDHAC1	2.36115	2.11117	3.64217e-10	1.10245e-08
SLC1A6	2.35965	3.2133	5.57266e-06	5.30495e-05
PCDHAC2	2.3519	2.6182	7.99592e-12	3.44053e-10
RBM24	2.32876	0.739157	1.13512e-05	9.7296e-05
LINC00482	2.32376	2.88894	2.77288e-13	1.52966e-11
NFATC2	2.32251	2.94975	0.000827658	0.00365529
HOXD1	2.32064	0.498359	0.000963709	0.00413725
SLC16A9	2.31888	2.98112	0.000132138	0.000771917
SRPK3	2.31848	0.753934	1.64364e-07	2.53101e-06
ASIC4	2.30631	2.19708	0.00175135	0.00680395
GPR160	2.30225	2.85215	3.77209e-13	2.02884e-11
LOC102723824	2.28869	0.876235	0.00254883	0.00931068
LINC00371	2.28455	2.03095	8.0089e-05	0.000507635
RXFP4	2.2833	0.26979	0.00197088	0.00751249
CHST11	2.27912	5.27599	0.000121101	0.000717458
LRRIQ1	2.27665	1.2526	4.73276e-05	0.000325161
TIAM2	2.26655	2.12944	5.81219e-06	5.49131e-05
IGF2	2.26572	6.10449	1.8573e-06	2.04916e-05
LTK	2.26504	1.70225	7.87943e-08	1.34388e-06
MOSPD1	2.26011	5.90096	3.14964e-24	7.1869e-22
S100A3	2.25833	2.76561	5.12312e-10	1.47805e-08
C2orf91	2.25504	1.39402	0.000156208	0.000891773
LOC101927934	2.25309	1.35536	0.000725171	0.00326978
NRIP3	2.2494	1.08938	2.53405e-07	3.69795e-06
DNM3	2.24861	5.79216	8.97106e-25	2.1791e-22
KRT18	2.24694	11.8581	4.32692e-06	4.28707e-05
LRRC8D	2.24262	6.23803	8.72416e-24	1.90414e-21
IVNS1ABP	2.23967	8.6631	0.000101441	0.000618754
SORBS2	2.23432	4.98673	0.00199856	0.00760059
PTPRZ1	2.23013	5.35113	0.000666082	0.00304437
LRRFIP1	2.22997	8.11243	5.22575e-23	1.04933e-20
2017-09-04	2.22978	0.666253	0.000294486	0.00153725
DCAF8L2	2.22557	0.455624	2.24066e-05	0.00017199
ASS1	2.22531	5.25632	1.76755e-06	1.97034e-05
DNAJC15	2.22122	6.42857	0.00122269	0.00505179
RGS2	2.22027	4.3846	0.000138701	0.000806059
SCARB1	2.21933	7.60538	2.36543e-14	1.57626e-12
RPS6KA3	2.21725	6.60666	8.69639e-26	2.29768e-23
AVPR2	2.21071	2.81258	1.75748e-08	3.53373e-07
GLRX	2.20872	3.87574	3.15469e-06	3.24964e-05
HPS3	2.20502	6.7487	4.26731e-31	1.46058e-28
NDRG4	2.19617	7.56769	2.93936e-09	7.02646e-08
BAHCC1	2.19472	5.26193	9.57625e-11	3.30776e-09
SLC48A1	2.19215	7.11147	4.11313e-09	9.47153e-08
NHSL1	2.18185	2.44279	0.000623632	0.00288449
LOC100128317	2.18113	4.06068	0.00088485	0.00386117
RHOBTB2	2.17431	8.69304	9.23333e-11	3.20401e-09
CHRNB2	2.17385	0.808942	1.5056e-07	2.357e-06
ETV4	2.14125	5.77144	8.80906e-09	1.88177e-07
MGC32805	2.13904	0.500702	0.000885044	0.00386117
LINC00518	2.13273	0.703137	0.000295725	0.00154158
LOC646762	2.12128	6.03419	1.89205e-22	3.39217e-20
HTR2B	2.12017	1.01069	0.00192576	0.00736837
ADRB2	2.11781	0.785053	0.000719166	0.00324854
LINC01116	2.11374	3.01896	1.61112e-08	3.28774e-07
SVIP	2.1117	4.78653	7.39555e-18	8.37421e-16
SACS-AS1	2.111	0.958089	3.53726e-05	0.00025513
FAM122B	2.10561	7.78181	7.70364e-23	1.46857e-20
RBM44	2.10014	0.536417	0.000490956	0.0023645
MGAT5B	2.09893	2.99703	1.60419e-08	3.27804e-07
RBP1	2.09848	2.54122	1.37168e-07	2.16535e-06
BTG1	2.09469	4.80085	7.00311e-11	2.52313e-09
PDE4D	2.08958	7.13519	5.80029e-10	1.64562e-08
SMIM10L2B	2.07846	1.71294	0.000722862	0.0032623
ARFGEF3	2.07079	1.97819	4.88802e-05	0.000333395
CKM	2.05039	3.43205	0.000433038	0.00212775
FOXO3	2.04801	5.44632	5.49721e-37	3.59948e-34
SACS	2.04411	8.71696	2.48396e-09	6.09258e-08
C11orf87	2.03882	5.11556	0.000640795	0.00295165
UPP1	2.03126	4.90307	1.94799e-07	2.92199e-06
SSBP3	2.02651	7.54251	5.34757e-09	1.20021e-07
CLIC4	2.01785	7.6248	1.80153e-10	5.89804e-09
ABCB1	2.01145	0.213947	0.000527745	0.00251273
STAMBPL1	1.99321	5.41712	5.28264e-05	0.000356596
BHLHE40	1.99288	8.33156	7.1581e-13	3.6667e-11
POM121L10P	1.99077	0.723773	0.000588079	0.00274795
SETD6	1.98755	3.65605	1.71514e-05	0.00013835
EML4	1.97478	8.85118	3.06408e-11	1.18018e-09
EFHD2	1.97335	7.74091	2.0664e-10	6.6638e-09
ZC3H12C	1.95963	6.18354	1.69258e-18	2.08937e-16
TSC22D2	1.9591	6.51437	1.01881e-15	8.52406e-14
KIAA1755	1.95338	1.08619	0.00101465	0.00432788
SLC38A4	1.94978	5.90999	1.10624e-06	1.32854e-05
ANKRD28	1.94913	6.91301	7.8915e-24	1.74773e-21
KRT8	1.94079	12.2053	3.13222e-08	5.93349e-07
GPR20	1.93955	1.06502	0.000844411	0.00371511
DOCK5	1.92894	6.08337	6.75638e-08	1.17619e-06
HSH2D	1.92676	1.00924	0.000311438	0.00161122
IGFBP4	1.92185	8.38116	3.74852e-08	7.00406e-07
FBXO8	1.91875	5.60016	5.85101e-16	5.21398e-14
MIR646HG	1.90596	1.26849	5.11064e-06	4.94324e-05
LINC00941	1.90321	2.22112	0.00208064	0.00785126
EFHB	1.9024	1.1411	0.000681743	0.00310652
PDK1	1.90075	6.11314	0.00121194	0.00501836
CYP2S1	1.89997	4.36479	0.00254786	0.00931068
FADS3	1.87654	4.66049	1.43813e-09	3.74063e-08
NOS3	1.87261	4.90943	8.74099e-07	1.08613e-05
LGALS3	1.86864	8.47943	3.49255e-05	0.000252147
LYPD6	1.86338	2.29153	0.00271618	0.00980246
RASSF3	1.86033	6.22992	1.09975e-24	2.62893e-22
ST3GAL5	1.85703	4.27515	2.14609e-05	0.000166427
PTH1R	1.82122	5.67017	7.1998e-11	2.58164e-09
ZDHHC11	1.8203	2.25443	5.94169e-05	0.000394541
TMEM105	1.81792	0.857378	1.43997e-06	1.65038e-05
ENTPD8	1.80792	3.94127	0.000825377	0.00364628
ARHGAP20	1.80713	-0.0153589	0.000186428	0.00103985
FOS	1.80047	6.40209	0.00123343	0.00509058
ECEL1	1.79892	1.90021	0.00203783	0.00771485
WNT7A	1.79889	5.14511	0.00263729	0.00956358
RAB31	1.79487	6.35929	3.95666e-06	3.99111e-05
TPD52	1.78451	6.08051	1.8166e-14	1.25495e-12
ZNF215	1.77989	3.15654	1.76989e-13	1.02517e-11
RNF144A-AS1	1.77955	0.911971	1.67057e-05	0.000135262
ZFP36L2	1.77759	7.81662	4.99472e-17	5.15208e-15
PFKFB4	1.77757	6.59828	5.31738e-05	0.000358489
TNS1	1.77714	4.36194	1.06148e-05	9.20849e-05
TMEM249	1.77592	1.93308	4.4626e-07	6.07107e-06
S100A13	1.77387	7.31597	8.56666e-22	1.41773e-19
PRRT4	1.77288	1.93535	7.50956e-05	0.000482689
CTNNAL1	1.77216	7.15987	5.04025e-09	1.13973e-07
RAB20	1.7716	3.60322	1.5019e-05	0.000123329
PTGES	1.76484	7.15909	3.9397e-08	7.32493e-07
SOCS6	1.7637	7.2319	5.28822e-14	3.36036e-12
SLK	1.76048	8.94012	2.7468e-22	4.70077e-20
HES7	1.74838	2.23125	1.10988e-05	9.55857e-05
B4GALT5	1.7464	8.68474	9.97481e-14	5.96114e-12
DLGAP1	1.73496	3.85268	2.06344e-07	3.08287e-06
SH3BGRL2	1.73204	4.69818	9.86239e-05	0.000606235
ESRG	1.72937	5.81747	9.04447e-05	0.00056285
FBXL16	1.71915	1.61985	0.00124695	0.00514073
CCDC34	1.71662	5.37194	6.53336e-16	5.65474e-14
OGFRL1	1.70828	4.25542	2.00745e-12	9.62809e-11
ARHGEF3	1.69822	4.43607	2.37007e-06	2.54588e-05
SLC16A6	1.69749	4.4587	0.000652952	0.00299983
RPS2P32	1.69247	1.17339	3.96208e-05	0.000280267
MEIS3P1	1.68704	5.47614	3.21029e-10	9.88692e-09
LIN28B	1.685	6.13933	0.00133368	0.00543726
DENND5B	1.68475	6.07013	0.00168297	0.00658496
RASGEF1A	1.68348	6.41601	2.66077e-09	6.45268e-08
PKP2	1.68087	5.94975	1.32969e-06	1.54754e-05
GRPEL1	1.6808	6.88255	2.45506e-22	4.24979e-20
ENC1	1.67823	9.69487	3.32485e-07	4.72826e-06
KCNQ4	1.67614	0.8199	0.00162655	0.00640917
SOCS1	1.67535	3.7968	1.44029e-05	0.000119115
GDF11	1.66818	3.6691	3.25064e-06	3.34161e-05
ARRDC3	1.66465	7.71361	2.24284e-21	3.51845e-19
E2F5	1.66295	5.32691	2.4886e-10	7.8731e-09
MTAP	1.66197	6.49806	4.84324e-18	5.65421e-16
EMP1	1.65654	9.77961	2.1991e-06	2.37749e-05
RAD18	1.65218	6.33697	5.21355e-06	5.02021e-05
HGF	1.64833	8.20477	0.00021247	0.0011623
OBFC1	1.64418	6.18583	1.06358e-09	2.87053e-08
RAPGEF3	1.63979	4.05948	7.91155e-05	0.000503584
SUSD3	1.63092	2.30637	7.59407e-05	0.000487081
GRK4	1.6281	1.11873	2.62005e-05	0.00019667
LOC100996579	1.62481	2.91834	6.80267e-08	1.18164e-06
DDAH1	1.62369	5.28119	7.96658e-08	1.35609e-06
STMN3	1.62337	3.23675	2.77839e-07	4.01175e-06
ST7	1.61906	5.27787	1.06873e-23	2.2669e-21
LINC00327	1.61008	3.03904	0.000949157	0.00408176
UTRN	1.60996	6.72223	1.13673e-26	3.29215e-24
GSTA4	1.60748	4.00327	6.68336e-06	6.24001e-05
SIX1	1.607	3.82594	1.76128e-07	2.6847e-06
ALS2CR11	1.59767	2.40114	0.000796405	0.00353697
L3MBTL3	1.59189	4.93871	4.1089e-14	2.64445e-12
RPL17-C18orf32	1.591	0.904639	1.56516e-05	0.000127689
FOXO6	1.5813	2.09466	0.000910604	0.00395435
SLC16A14	1.58002	5.26213	6.21377e-10	1.75242e-08
CERKL	1.57866	1.94302	5.82117e-07	7.65649e-06
EGLN1	1.57314	7.33241	1.69748e-14	1.17806e-12
TRIM36	1.56273	0.877872	0.000516045	0.00246719
ASAP1	1.56142	8.13599	3.30416e-09	7.81172e-08
SLC38A1	1.56074	8.75379	1.80941e-07	2.74142e-06
SOBP	1.55427	1.09821	0.000931466	0.00402164
NCEH1	1.55111	5.15303	4.26535e-06	4.24281e-05
SLC44A3	1.55	4.24362	0.00142752	0.00575441
FLNB	1.54748	11.1657	8.59874e-05	0.000539796
AIMP2	1.54503	5.52003	1.14214e-14	8.15198e-13
PCDHA1	1.54204	1.26097	1.49485e-05	0.000122817
C11orf70	1.53749	4.6355	3.28121e-09	7.76965e-08
FAM132B	1.53638	1.05664	0.00135839	0.00551115
KCNC4	1.53556	2.66343	4.10907e-05	0.000289047
LYAR	1.53194	6.20511	1.5039e-13	8.84717e-12
RGS5	1.52732	4.13855	0.000932419	0.00402247
KIAA0232	1.52659	7.65329	5.61438e-21	8.28946e-19
PITPNC1	1.52468	4.65212	0.0025717	0.0093686
PGK1	1.52204	9.49665	9.13049e-07	1.12617e-05
HMHA1	1.52003	5.38501	2.47329e-05	0.000187457
TMEM191B	1.51981	1.42856	0.000202632	0.00111905
MARCKS	1.51884	7.93553	0.000100455	0.000614731
SLC29A2	1.51843	5.30478	2.4412e-12	1.15249e-10
NCAPG	1.51819	6.83994	2.13326e-11	8.38822e-10
PAPSS2	1.51762	4.42068	7.04031e-06	6.50872e-05
SLC2A13	1.51675	3.96554	0.000440555	0.00215905
TLDC2	1.51448	2.15965	1.78881e-07	2.71567e-06
LDHA	1.50892	9.84296	9.96933e-07	1.20982e-05
FDX1	1.50705	5.6177	7.16183e-11	2.57416e-09
IL15	1.50671	1.96859	0.00017833	0.000997642
PQLC2L	1.50501	3.14835	1.26354e-06	1.4878e-05
FTH1P3	1.50409	2.99904	7.46576e-07	9.51222e-06
SMS	1.497	6.52291	1.11832e-14	8.01995e-13
SLC39A14	1.49347	8.23394	1.51177e-06	1.72218e-05
PLCB2	1.49039	5.69387	0.000355592	0.00180493
HIST1H2BJ	1.48844	3.06655	8.18952e-05	0.000517776
MTHFD2	1.48529	7.94015	3.03287e-08	5.75252e-07
PLK1	1.48491	6.6841	2.48205e-10	7.86939e-09
MOCOS	1.48308	4.27041	0.000521205	0.00248816
FSCN2	1.48276	0.951684	0.0011364	0.00475262
LPCAT2	1.48148	5.24543	1.44731e-05	0.000119551
MAGEA8	1.47813	3.48922	7.08287e-05	0.000460173
DOK4	1.47767	6.55482	6.15404e-11	2.27157e-09
DSG2	1.47515	9.9424	2.8741e-10	8.94295e-09
PLEKHA2	1.46625	6.09564	7.25294e-05	0.000468393
TNFRSF19	1.46527	8.39905	6.83069e-05	0.000444556
WNT3	1.4643	5.75767	1.08991e-06	1.31102e-05
VAPA	1.46309	8.24248	4.16151e-12	1.88772e-10
ARHGAP12	1.46286	6.48754	5.97062e-17	6.07551e-15
PLEKHA8	1.46249	6.4328	1.60663e-20	2.30436e-18
UACA	1.4588	8.65425	7.96028e-07	1.00513e-05
FTH1	1.45237	11.1676	1.64158e-09	4.1902e-08
SESN1	1.45184	4.4446	1.05301e-06	1.27172e-05
TEC	1.4499	2.17846	1.3708e-06	1.58818e-05
GINS3	1.44898	5.30614	3.61854e-07	5.08826e-06
LRRC70	1.44591	0.351917	0.0008639	0.00378098
GJC2	1.44518	2.67734	0.00203544	0.00771356
ETV5	1.44122	4.80818	5.61295e-08	1.00393e-06
SFMBT1	1.43842	6.8904	1.15966e-18	1.45538e-16
NEK6	1.43824	4.73996	2.3716e-12	1.12315e-10
CALHM2	1.43543	1.97129	2.00147e-06	2.18897e-05
FZD6	1.433	7.01517	1.77823e-21	2.81897e-19
ARID3B	1.43141	6.65084	1.169e-13	6.93118e-12
NUDT4	1.42866	5.3587	2.0111e-22	3.52176e-20
KDM4D	1.42828	1.73856	6.84933e-06	6.35557e-05
SMURF2	1.4222	6.15775	1.62782e-08	3.31283e-07
C1QTNF6	1.42091	6.21062	1.77716e-06	1.97666e-05
MMP15	1.41986	5.40196	0.000183313	0.00102368
DOK3	1.39623	2.86218	1.76377e-06	1.96758e-05
NAALADL2-AS2	1.39294	2.72371	0.0021793	0.00817004
SYDE1	1.39072	5.19452	3.91117e-12	1.77952e-10
RHOF	1.38832	4.01589	2.08211e-06	2.26892e-05
RAB32	1.38805	4.56775	1.32043e-09	3.47652e-08
FLG	1.3878	3.51678	9.92205e-06	8.72815e-05
PKDCC	1.38376	2.8882	0.0017092	0.00666855
HES6	1.38261	2.16151	6.10018e-05	0.000403749
LINC00960	1.38103	2.01036	2.1199e-08	4.16241e-07
FOSL2	1.37879	6.89608	1.90107e-05	0.000150447
ACVR2B	1.3786	5.87933	1.45304e-16	1.37628e-14
SEH1L	1.37743	6.65533	1.94691e-12	9.36755e-11
RASA2	1.37328	6.2261	1.43373e-14	1.01371e-12
S100A5	1.37001	1.18611	0.00170498	0.00665723
NR4A1	1.36979	5.52315	2.51721e-05	0.000190498
MIB1	1.36553	7.92154	1.00635e-16	9.7778e-15
SIX4	1.36257	4.82403	0.000185224	0.00103391
LINC01057	1.3516	4.74154	0.00236609	0.00877975
ASCC3	1.34997	6.85161	1.74407e-09	4.38493e-08
GBE1	1.34958	6.09712	1.30259e-09	3.44159e-08
BHLHE40-AS1	1.34605	1.77474	0.00016549	0.000941195
KLB	1.34527	1.32038	0.00208599	0.00786751
MXRA7	1.34425	6.74003	1.11648e-10	3.77001e-09
MATN3	1.33644	4.3696	8.56046e-06	7.642e-05
CRISPLD1	1.33634	5.26995	0.00025365	0.0013546
DGKI	1.33322	0.793345	0.000933894	0.00402564
HAUS1	1.3316	5.65731	4.4621e-09	1.01817e-07
SDCBP	1.3304	7.88396	6.24586e-12	2.75037e-10
HDAC7	1.3278	6.66842	8.72619e-10	2.40689e-08
CD274	1.32561	2.13156	0.00202753	0.00768748
AGMAT	1.32437	2.73224	0.00194992	0.00744948
CDC25A	1.32297	5.6843	2.4357e-08	4.72092e-07
CEP76	1.32075	4.76197	1.92474e-13	1.10636e-11
LRRC34	1.31925	2.8163	9.83071e-07	1.19685e-05
SPARC	1.31887	9.61387	1.74692e-06	1.95457e-05
SLC4A7	1.31776	4.92531	7.12899e-06	6.5585e-05
DPY19L1	1.3174	6.77098	5.39959e-17	5.53182e-15
NUDT15	1.3172	6.32327	9.92542e-07	1.20648e-05
LCORL	1.31706	4.20184	3.27175e-08	6.17451e-07
YES1	1.31671	7.64573	2.07718e-19	2.76835e-17
STXBP5	1.31164	6.26187	4.2074e-08	7.76962e-07
FAM210A	1.31121	5.84444	1.22323e-10	4.08467e-09
STARD4	1.31099	7.20662	0.000480911	0.00232281
ARSI	1.30985	5.68027	9.90852e-08	1.63084e-06
SKA1	1.30524	5.35502	9.40191e-08	1.55768e-06
CDC42EP2	1.30215	3.4179	0.000226667	0.00122836
PCLO	1.29616	5.17876	7.22252e-05	0.000466834
BOD1L1	1.29299	6.99281	2.09394e-14	1.42048e-12
C9orf40	1.29028	5.76539	1.51659e-10	5.03081e-09
RBBP8	1.28775	6.36028	7.94346e-11	2.81403e-09
UNC13D	1.28751	7.69314	1.19111e-06	1.41485e-05
DGKE	1.28697	4.93108	2.18812e-13	1.23884e-11
PDE12	1.28622	6.17528	2.49765e-16	2.29357e-14
CLSPN	1.28608	5.97306	4.9358e-06	4.80588e-05
SPAG1	1.28577	4.42943	2.05301e-08	4.04161e-07
DUSP6	1.28349	4.44595	0.00197091	0.00751249
LOC284865	1.28339	2.44324	0.000383503	0.0019239
ACY1	1.28305	2.42052	3.63931e-05	0.000261364
SLC38A2	1.28074	10.8599	1.29355e-09	3.42371e-08
PPP1R3G	1.2772	2.64868	0.00055404	0.0026148
KCNJ14	1.27611	2.37599	7.83056e-06	7.08358e-05
HTR7P1	1.27495	3.49171	1.37376e-06	1.589e-05
FANCD2	1.27396	6.4647	1.1798e-12	5.84466e-11
ECE1	1.27001	8.58535	0.00197276	0.00751764
TMEM64	1.26994	5.3771	1.54498e-07	2.40365e-06
CDCA2	1.26919	5.64565	2.17835e-08	4.26605e-07
VAV2	1.26905	6.66978	7.32349e-09	1.58922e-07
WIBG	1.26792	5.46371	1.6041e-11	6.42494e-10
SGOL1	1.26751	4.73792	3.02153e-09	7.20003e-08
MCM4	1.26751	8.36017	3.03822e-12	1.42541e-10
CCDC51	1.26365	4.94056	1.53619e-11	6.18584e-10
RDX	1.25962	8.29681	4.09625e-06	4.10442e-05
LINC-ROR	1.25474	1.79106	0.0015683	0.00621217
FADS2	1.2535	9.169	1.30399e-06	1.52351e-05
IGF2BP1	1.25319	7.75517	3.08081e-05	0.000225996
RHPN2	1.25228	6.77528	2.51705e-09	6.16371e-08
ESCO2	1.24795	5.01607	1.69652e-11	6.75917e-10
THRIL	1.24495	4.81665	1.07751e-12	5.37329e-11
CCNB2	1.24485	6.37015	1.06983e-10	3.66687e-09
CAPRIN2	1.24438	6.02511	4.80089e-05	0.000329392
BLOC1S4	1.24412	5.57555	1.85938e-09	4.64383e-08
AOX1	1.23819	1.31717	0.000716945	0.00324143
SLC12A2	1.23504	5.43099	1.56037e-09	4.03073e-08
ANKLE1	1.233	2.77068	0.00147156	0.00590399
AGFG1	1.23043	6.85673	1.2742e-14	9.05164e-13
ELOVL5	1.2265	7.96485	0.000633927	0.00292582
NGEF	1.22377	4.60337	7.54078e-05	0.000484489
PAQR3	1.22358	5.44473	4.50808e-13	2.37384e-11
DGKD	1.21964	6.22828	9.03378e-08	1.50997e-06
PARPBP	1.2162	4.76438	3.65192e-11	1.37495e-09
FAM127C	1.21082	3.78508	8.41922e-06	7.52484e-05
STK26	1.2108	6.27861	7.26515e-16	6.25218e-14
EGR1	1.20743	6.74635	0.00148163	0.00593915
HIST1H1C	1.20596	6.5835	0.000281097	0.00147708
KTN1	1.20313	8.46281	2.97132e-10	9.20741e-09
ATG16L1	1.20218	6.09535	1.34351e-09	3.51882e-08
DPH3	1.20128	5.69752	4.18888e-14	2.68445e-12
KRR1	1.20074	7.1549	5.23263e-12	2.33146e-10
ZNF492	1.20002	2.20475	6.22598e-05	0.000410702
BTN2A3P	1.19919	2.02237	0.00103591	0.00440635
KPNA2	1.19631	8.03556	8.32707e-08	1.40589e-06
SARM1	1.19462	2.65192	0.000846546	0.00372342
RNF125	1.19335	1.59666	0.00209529	0.00789865
PFKFB3	1.1914	6.26086	0.000379199	0.00190931
C8orf58	1.19109	5.67921	1.05014e-08	2.20267e-07
GSG1	1.1906	0.864651	0.00269523	0.00974086
MRPS28	1.18704	4.85111	5.82946e-05	0.000388287
ACAT1	1.18641	7.25205	6.23132e-08	1.09759e-06
HPRT1	1.18581	5.80905	2.24104e-07	3.31208e-06
OLA1	1.18422	7.26812	5.96248e-09	1.32025e-07
CAPN7	1.18168	6.57152	2.43663e-16	2.25127e-14
PRKDC	1.17887	9.42077	5.18582e-08	9.39812e-07
ROCK1	1.17871	7.16632	4.90561e-18	5.68296e-16
EEF1E1	1.17509	4.7477	0.000710116	0.00321925
CD2AP	1.17312	7.38608	9.15876e-12	3.86361e-10
PBK	1.17261	6.67966	2.8833e-06	3.01126e-05
SMARCC1	1.17151	8.37917	2.31231e-15	1.82321e-13
GALE	1.17082	6.10227	4.82729e-09	1.09486e-07
RAD54L2	1.1697	5.12076	6.0686e-13	3.16239e-11
LSM3	1.16938	6.04055	1.07679e-10	3.66887e-09
ZNF717	1.16921	3.41723	2.16937e-06	2.35041e-05
DNAJC22	1.16879	2.58217	0.00011153	0.00066838
PACRGL	1.16874	4.46957	1.11349e-10	3.76834e-09
ANLN	1.16827	8.68091	0.000870684	0.00380624
FGD4	1.16794	5.74029	1.09833e-07	1.77667e-06
NEK4	1.16662	6.41986	1.52958e-16	1.43972e-14
MDK	1.16624	8.79241	2.64898e-08	5.08846e-07
CLASP2	1.16521	6.86666	2.44944e-18	2.99907e-16
ME2	1.16329	6.92291	3.48599e-12	1.61535e-10
RNF138	1.16222	5.85556	3.24154e-07	4.63164e-06
IMPA1	1.16161	5.66558	7.69886e-11	2.73455e-09
CCNYL1	1.16141	6.44374	9.20111e-05	0.000571653
FLJ35934	1.16053	3.47183	0.000687003	0.0031267
STEAP3	1.15967	4.9651	0.00179024	0.00692018
MAD1L1	1.15846	5.64442	2.45283e-10	7.79316e-09
CPPED1	1.15829	3.80136	2.45036e-07	3.58276e-06
NDC80	1.15783	5.9746	3.67232e-05	0.000263232
HACL1	1.15703	4.30505	2.16589e-05	0.000167703
LRRC73	1.15663	2.24185	1.48955e-05	0.000122516
NAPG	1.15479	6.30495	8.80643e-12	3.75708e-10
EPB41L1	1.15266	6.87319	2.19207e-07	3.24926e-06
TYMS	1.14958	6.35058	9.83419e-05	0.000604995
TOP2A	1.14899	9.05533	6.67725e-08	1.16658e-06
MAP3K8	1.14817	5.55109	0.000378489	0.00190637
ZNF99	1.14755	1.40294	0.0010557	0.00446596
ZNF257	1.1472	3.34677	0.00013935	0.00080878
PITPNM2	1.14711	4.80715	0.000712551	0.00322834
CCDC50	1.14574	7.24789	4.5608e-12	2.05032e-10
KIF4A	1.14438	6.67995	0.00103897	0.00441254
C7orf50	1.14438	6.63399	7.06886e-12	3.06793e-10
DLEU2L	1.13711	1.82449	0.000190208	0.00105741
KIAA0100	1.13694	8.6977	2.80686e-07	4.04693e-06
TMEM55A	1.13584	3.78407	0.000337434	0.00172555
PPTC7	1.13419	6.00909	3.65024e-14	2.36951e-12
OSGIN2	1.13332	5.45587	2.75203e-05	0.000205075
ZCCHC4	1.13072	4.19687	5.32465e-08	9.62656e-07
CHCHD4	1.12878	4.89588	1.12422e-09	3.01259e-08
OIP5	1.12847	4.29637	1.34089e-07	2.12343e-06
GALNT1	1.12717	7.52553	2.88074e-05	0.000213399
NOP14	1.12701	6.90573	5.55665e-14	3.5161e-12
NEK2	1.12686	5.5064	1.753e-09	4.39272e-08
SHPRH	1.12681	3.95781	7.48625e-07	9.53025e-06
STK38L	1.12631	6.88239	8.76544e-18	9.70643e-16
ATP2B4	1.12609	8.33807	5.92761e-05	0.000393779
ARL4C	1.12597	8.49499	0.00132704	0.00541898
CHMP2B	1.12501	6.73189	7.06517e-15	5.19663e-13
TTK	1.1248	5.20751	0.000491999	0.00236801
GLS	1.12366	7.22116	1.23393e-15	1.00995e-13
PTPN2	1.12303	6.2149	4.38401e-15	3.33451e-13
SLC25A10	1.1223	5.47037	9.44808e-07	1.16059e-05
RNF144A	1.12194	5.01776	9.34163e-08	1.5511e-06
TUBB3	1.12031	7.15303	3.26635e-06	3.35547e-05
ZNF732	1.11952	2.60023	0.000124979	0.000736953
GMNN	1.11936	5.39737	6.79398e-07	8.71288e-06
ZWILCH	1.11804	6.12951	1.63282e-08	3.31852e-07
TNS2	1.11597	4.60072	0.000151507	0.000867566
PPM1B	1.11566	6.46345	3.64557e-10	1.10245e-08
INPP1	1.1153	5.43237	0.00116327	0.00485154
USP37	1.11454	5.85558	2.27828e-15	1.80584e-13
KIF15	1.11349	5.44876	1.59755e-12	7.761e-11
ERI1	1.11277	5.85113	3.43103e-10	1.05023e-08
VPRBP	1.11205	6.34979	2.60094e-11	1.00954e-09
SMIM20	1.11066	4.77482	9.6147e-12	4.03335e-10
ATXN7	1.10941	6.27439	7.03683e-15	5.19663e-13
TKT	1.10874	9.40835	9.54026e-05	0.000588596
ANKRD18B	1.10609	1.86331	0.00143682	0.00578724
PRKCD	1.1058	5.87409	1.20709e-06	1.42691e-05
PRKAR2A	1.10457	5.75145	8.47891e-12	3.62762e-10
XPC	1.10194	6.80237	1.17449e-11	4.8593e-10
PON2	1.10009	6.87701	7.79114e-10	2.16484e-08
ITPK1	1.0978	5.98268	3.54273e-06	3.6221e-05
UHRF1	1.09734	6.18036	2.52217e-05	0.000190778
GINS4	1.09641	5.28046	6.29458e-07	8.20748e-06
USP1	1.0959	7.5744	2.78811e-09	6.71823e-08
ARRB1	1.09385	5.58443	6.19785e-06	5.81555e-05
LAP3	1.09376	7.53423	7.96e-11	2.81403e-09
ALG10B	1.09367	6.38759	9.45782e-09	2.0033e-07
KTN1-AS1	1.09364	1.30364	0.0017866	0.00691143
RPAP3	1.09349	6.33008	1.75288e-08	3.52919e-07
SLC6A8	1.09123	5.90519	4.71055e-05	0.000324061
FKBP4	1.09027	7.73232	0.000150816	0.000864268
DYNC1LI1	1.08934	6.26023	5.71178e-09	1.2706e-07
F2R	1.08837	3.78995	0.00172343	0.00671884
RECQL	1.08788	5.32192	2.76499e-06	2.90991e-05
TBC1D14	1.08716	6.41492	4.36246e-09	9.99979e-08
DDIT4	1.08641	8.71699	2.63093e-09	6.3906e-08
SCYL2	1.0864	6.96537	1.56303e-15	1.26555e-13
NET1	1.08532	7.89912	2.99536e-06	3.11965e-05
HAUS6	1.08308	5.82712	1.23225e-08	2.55616e-07
CASC5	1.08299	6.10225	2.60083e-07	3.78075e-06
POC1A	1.07781	5.17301	4.17075e-06	4.16798e-05
CHD7	1.07617	6.63154	9.36419e-10	2.5548e-08
TOMM40	1.07586	6.87647	1.43723e-06	1.64941e-05
PPP1R26	1.07582	6.20652	2.18185e-08	4.26735e-07
TRAPPC8	1.0744	7.02938	1.72055e-17	1.85082e-15
BUB1B	1.07339	6.7357	8.05603e-05	0.000509978
FAM60A	1.07099	6.86015	0.000107974	0.000651216
NCAPD2	1.06828	7.3784	7.12728e-09	1.55336e-07
RAD51AP1	1.06592	4.70367	1.05903e-05	9.19248e-05
LARS2	1.06562	6.27517	1.28751e-07	2.05184e-06
ARHGAP11A	1.06558	6.66982	5.13051e-06	4.95927e-05
NEDD1	1.063	6.38786	4.19875e-13	2.23439e-11
PLK3	1.06292	4.60267	5.54435e-07	7.32178e-06
TTC39C	1.0629	3.57232	1.7551e-05	0.00014082
MAPKAPK3	1.06287	6.11918	6.44335e-11	2.36099e-09
SMCHD1	1.06252	7.6499	1.52912e-09	3.95678e-08
KIF14	1.06233	5.79143	8.72275e-14	5.34002e-12
SLC35G1	1.06192	3.07593	0.000416548	0.00206447
KIF21A	1.06067	5.98539	2.73703e-06	2.88653e-05
CENPF	1.05906	7.6188	3.02081e-06	3.14398e-05
ZSCAN5A	1.05864	2.22679	0.00242951	0.00896234
ACSL3	1.05794	7.92335	6.39675e-07	8.31191e-06
NR6A1	1.05641	5.56715	0.00164792	0.00647811
LMNB2	1.0562	7.86441	5.61157e-08	1.00393e-06
DNMT1	1.05618	7.27467	8.88276e-07	1.09921e-05
ESPL1	1.05456	7.05986	5.36329e-06	5.12507e-05
PAPD5	1.05379	5.74907	2.75543e-09	6.65012e-08
RAB28	1.05348	5.24423	2.41728e-11	9.40679e-10
FLG-AS1	1.05336	3.39812	0.000330362	0.00169341
CKS2	1.05279	6.41976	2.71349e-06	2.86572e-05
CELSR3	1.05269	6.93889	3.84768e-12	1.76128e-10
ARHGEF6	1.05223	3.14545	0.000121303	0.00071781
CDC20	1.05062	7.14625	0.000970638	0.00416343
RACGAP1	1.05035	7.35987	9.44016e-06	8.35796e-05
CENPI	1.04918	4.59728	0.000107321	0.000648102
ZNF551	1.04769	3.64376	8.53693e-06	7.62552e-05
TRAIP	1.04578	4.34275	0.000114013	0.000681095
STRIP2	1.04564	2.50648	7.2845e-05	0.000469827
SGK494	1.04563	4.9865	1.14412e-06	1.36642e-05
WASF1	1.04002	4.81886	2.12663e-05	0.000165258
ERCC6L	1.0385	4.89184	2.53689e-06	2.69242e-05
SNX6	1.03806	7.76444	1.99359e-06	2.18193e-05
C3orf38	1.03527	5.33421	6.31165e-11	2.32404e-09
TTLL4	1.03397	6.09247	1.09989e-09	2.95791e-08
MIDN	1.03395	5.56781	1.90297e-06	2.09647e-05
TWF2	1.03347	6.31071	5.35259e-07	7.12102e-06
RCOR2	1.03294	5.96273	8.69018e-07	1.08071e-05
KCTD9	1.03216	6.67002	2.0763e-08	4.08212e-07
DEPDC1B	1.03207	4.81533	6.63543e-08	1.16062e-06
BTN2A2	1.03176	4.91081	7.34982e-06	6.7206e-05
PXN	1.03074	8.48978	0.000541269	0.00256337
SLC35F5	1.02992	7.44864	1.16346e-10	3.91108e-09
FAM201A	1.0298	2.0708	6.10181e-05	0.000403749
ORC1	1.029	4.76817	0.000144968	0.000836645
MTBP	1.02877	4.32554	4.3947e-06	4.34565e-05
DCAF16	1.02829	6.96843	1.26292e-11	5.19661e-10
DHX15	1.02825	8.15875	3.21947e-14	2.09893e-12
KIF20B	1.02825	5.83137	0.000103412	0.00062874
DNAJB5	1.02718	3.24826	0.00132552	0.00541425
TRPM2-AS	1.02697	1.75616	0.00236743	0.00877975
ZNF621	1.02616	6.3588	3.95915e-13	2.12188e-11
TADA3	1.02556	7.05483	9.91545e-09	2.08848e-07
SOCS2	1.02495	5.88145	7.0696e-05	0.000459508
CCT2	1.02424	8.69576	1.41894e-09	3.69709e-08
PHLDA1	1.02395	9.19823	1.3913e-06	1.60559e-05
TMEM198	1.02389	2.15686	0.00211359	0.00796166
BRI3BP	1.0221	4.03099	4.5207e-06	4.45853e-05
BLM	1.01983	5.22481	5.66005e-08	1.01115e-06
UTP20	1.01981	6.92428	7.47468e-08	1.2821e-06
KIF18A	1.01873	4.72649	0.000207061	0.00113891
CKAP5	1.01686	7.90932	1.36915e-09	3.57975e-08
FANCB	1.01662	2.87071	0.000457956	0.00222982
PIK3C2A	1.01331	6.60715	2.9045e-06	3.03131e-05
MYADM	1.01319	8.52319	3.59299e-06	3.66421e-05
PRR11	1.01316	6.57736	0.000216021	0.00117915
OSBPL8	1.01303	7.28228	1.09763e-11	4.56637e-10
GNB4	1.01298	7.23209	4.71459e-05	0.000324061
FBXL14	1.01237	5.43975	6.54516e-08	1.14616e-06
GART	1.01087	7.74206	1.41652e-09	3.69709e-08
CHAF1A	1.00942	5.04884	6.01341e-07	7.87495e-06
KIAA0020	1.00755	5.30809	2.38121e-08	4.6392e-07
ANAPC4	1.00532	6.30645	1.69833e-10	5.60897e-09
RBPJ	1.00417	6.94735	3.47094e-11	1.31337e-09
ACER3	1.00373	6.14548	5.08375e-10	1.46951e-08
AFG3L2	1.00371	7.06219	4.24061e-09	9.73529e-08
ADD3	1.00349	6.09612	0.000275541	0.00145042
OTUD6B	1.00301	5.08159	9.78005e-09	2.06285e-07
APPL1	1.00297	7.36763	1.85571e-14	1.27612e-12
CHAC2	1.00287	3.30882	0.00116094	0.00484448
ST5	1.00266	4.6004	0.000248083	0.00132816
SERINC5	-1.00063	6.28511	0.00024597	0.00131826
RPS6KL1	-1.00318	2.89876	0.000261823	0.00138596
ZNF25	-1.00432	4.11984	1.07548e-05	9.30846e-05
PINK1-AS	-1.00455	3.07309	0.000271102	0.00143105
PRR7	-1.00507	2.81478	2.74535e-05	0.000204678
FGFRL1	-1.0073	4.2736	0.00108755	0.00458526
SERAC1	-1.00759	1.97912	0.00120598	0.00499644
ANKRD34A	-1.00792	2.38164	0.000932432	0.00402247
IFNLR1	-1.00921	4.44729	0.00174819	0.006796
SPTBN4	-1.00971	2.17567	0.00186258	0.00716488
ATXN7L2	-1.00994	1.94773	0.000816144	0.00360867
IMPA2	-1.01146	4.3639	4.82186e-05	0.000330379
CEP162	-1.01184	3.02289	0.000672548	0.00307113
MAMSTR	-1.01228	3.73016	0.00165275	0.00649204
BCAS3	-1.0139	4.7447	4.32826e-08	7.93954e-07
MTCP1	-1.01571	1.94231	0.00107139	0.00452471
TOM1	-1.01978	3.96022	8.75555e-05	0.000548725
PRKD3	-1.0204	4.96797	1.2409e-05	0.000104654
FAM135A	-1.0205	4.89241	5.11709e-05	0.000346352
DUSP16	-1.02081	4.84843	0.000210846	0.00115593
ADAM1A	-1.02107	3.20672	7.24893e-05	0.000468335
AGER	-1.02158	2.94426	0.0018254	0.00704344
INE1	-1.02189	2.14711	0.000285168	0.00149534
MAN1B1	-1.02251	6.68174	2.44538e-06	2.61744e-05
CENPT	-1.0229	5.75927	3.06935e-09	7.30243e-08
TIMP2	-1.02344	8.87897	0.00181552	0.00701252
SCARB2	-1.02565	7.7719	2.04048e-12	9.75546e-11
ARHGEF9	-1.02653	4.56216	1.92713e-06	2.11843e-05
LINC00346	-1.02667	3.28044	0.00261523	0.00949733
IKZF2	-1.02815	6.26583	0.000874027	0.00381753
FIS1	-1.03096	5.25532	2.34527e-07	3.43912e-06
NPIPB15	-1.03098	2.88602	0.000135853	0.000791164
VASH1	-1.03106	3.73636	1.75676e-05	0.000140847
LAPTM4B	-1.03317	7.09187	6.5694e-05	0.000429966
2017-09-11	-1.03357	6.25578	1.42958e-06	1.64347e-05
IQCA1	-1.03382	3.52955	4.52614e-05	0.000314263
TIFA	-1.03408	3.41508	0.00100927	0.00430829
LOC102724699	-1.03627	4.7789	1.762e-06	1.96707e-05
PLA2G12A	-1.03693	5.22296	3.41206e-07	4.82957e-06
NOXA1	-1.03788	2.51389	0.000534972	0.00253914
BID	-1.03789	3.73984	1.19744e-06	1.42107e-05
LRRC37A3	-1.03814	4.11793	0.000267094	0.00141089
USP46	-1.03976	4.54078	8.9626e-09	1.90645e-07
TTC7A	-1.04067	5.35507	4.61723e-09	1.05038e-07
ARHGEF25	-1.04269	5.49178	1.38692e-06	1.60177e-05
NPHP3-ACAD11	-1.04295	1.93627	0.000796972	0.00353844
DFNB31	-1.04323	3.97816	0.00150175	0.00600701
SEC31B	-1.04371	4.64836	0.00029882	0.00155502
SDF4	-1.04501	6.656	4.29891e-10	1.26839e-08
NCK1-AS1	-1.04546	1.1803	0.00205735	0.00778092
MEX3D	-1.04603	3.24628	0.000266729	0.00141037
IRF7	-1.0481	4.58368	7.08724e-06	6.54407e-05
FUT8	-1.04948	5.05645	1.21443e-08	2.52267e-07
SMAD1	-1.05026	4.31262	2.45023e-06	2.61891e-05
MST1	-1.05257	3.85456	0.000188258	0.00104797
LOC102724814	-1.05262	3.94554	0.000149755	0.000859164
MAST3	-1.05398	3.17126	5.10798e-05	0.000345891
PPOX	-1.05429	3.69156	1.90457e-06	2.0967e-05
TP53TG1	-1.05553	3.10932	4.10923e-05	0.000289047
IRF1	-1.05565	6.91352	1.44795e-05	0.000119551
CLCN3	-1.05763	6.36943	3.77842e-08	7.05117e-07
TRAF5	-1.05915	4.38754	7.39065e-05	0.000475655
HSF4	-1.06021	4.26544	5.00327e-05	0.000340031
ACOT11	-1.06125	2.86944	0.000383471	0.0019239
SCN8A	-1.0624	4.36754	0.000241392	0.00129649
SAMD10	-1.06376	2.9897	9.98009e-05	0.000611722
MTMR11	-1.06394	5.43949	0.000796311	0.00353697
CYP2U1	-1.0651	2.83784	0.000296626	0.00154538
HSD17B1	-1.06591	5.97914	0.0015402	0.00612824
TCF7L1	-1.06609	5.49833	0.000230694	0.00124793
FNDC3B	-1.06825	7.08665	5.97005e-09	1.32025e-07
SPSB1	-1.0695	4.17143	0.00236666	0.00877975
PMFBP1	-1.07038	1.61183	0.000299305	0.001557
VPS37B	-1.07038	5.99237	0.000637834	0.00294117
DAB2IP	-1.07166	6.36162	1.33561e-05	0.00011156
CSAD	-1.07435	4.16278	0.000294688	0.00153777
PACSIN3	-1.07725	4.87451	1.92412e-06	2.11668e-05
DKFZP434I0714	-1.07855	3.29259	8.00661e-06	7.22033e-05
CRELD2	-1.08051	4.59059	7.73536e-05	0.00049404
KIF7	-1.08071	4.42881	9.14256e-06	8.11355e-05
ERICH6-AS1	-1.08176	1.51438	0.00104572	0.00443494
FAM229B	-1.0819	1.56339	0.00232579	0.00865065
HSPBAP1	-1.08295	3.25635	7.24807e-06	6.6518e-05
ZMAT3	-1.08357	4.97534	1.31093e-09	3.45755e-08
PDLIM7	-1.0837	6.59725	0.000426243	0.00209984
SUSD1	-1.08425	3.41386	0.000359163	0.0018195
ALPK1	-1.08491	3.80934	5.18393e-06	5.00303e-05
RXRA	-1.08556	6.83683	3.91652e-05	0.000277566
PIK3C2B	-1.09126	5.13365	0.00170628	0.00665886
CHPF2	-1.09131	6.0818	4.2586e-10	1.26001e-08
TOM1L2	-1.09176	7.08426	0.000171847	0.000968934
DHRS12	-1.09214	2.7735	4.33143e-05	0.000302838
FAR2P2	-1.09552	4.19009	9.10845e-06	8.08805e-05
CAND2	-1.09579	4.58144	1.29655e-06	1.51835e-05
LOC440173	-1.09715	4.25746	5.61228e-06	5.33255e-05
ETNK2	-1.09738	2.13496	0.000373388	0.00188319
CRYGS	-1.09745	0.648069	0.00262832	0.00953566
DNASE1L1	-1.09771	6.11915	0.00248288	0.00910671
GABARAPL1	-1.09819	5.87789	2.84353e-05	0.000211265
ZFP36	-1.09834	6.74503	0.000854067	0.00374886
RAB40B	-1.09836	2.49864	0.00201033	0.00764148
ABHD16B	-1.09853	3.80678	2.168e-05	0.000167781
CD99L2	-1.09865	6.39711	1.77895e-05	0.000142052
COL27A1	-1.09866	4.98381	0.00217159	0.00814752
LINC00847	-1.09886	3.54038	0.000109879	0.000660132
SNN	-1.09973	4.71636	2.29312e-06	2.47204e-05
SDC4	-1.10075	7.53088	4.17476e-05	0.000293382
RILPL2	-1.10105	3.88429	3.6133e-06	3.67855e-05
TRIM46	-1.10235	4.07999	0.00215685	0.00810751
SIDT2	-1.10249	5.43511	1.2868e-08	2.66197e-07
CTSH	-1.10353	6.24891	0.00202159	0.00767267
KLHL3	-1.10363	3.24393	0.000903974	0.00393058
RGAG4	-1.10531	3.69092	6.2327e-07	8.14796e-06
TOB2P1	-1.10591	2.45081	0.00238709	0.00884367
LINC00649	-1.10651	4.21135	3.7491e-06	3.80468e-05
SLC22A5	-1.1085	5.36887	0.000114755	0.000684709
TSPYL2	-1.11208	6.19516	0.00101555	0.00432895
ISG20	-1.11352	3.19576	0.000434427	0.00213318
NOL3	-1.11589	6.38269	1.85402e-05	0.000147188
GPR137C	-1.11794	2.19952	0.000612143	0.00283658
NUDT8	-1.12117	2.3504	2.29552e-05	0.000175307
RNASEL	-1.12275	3.9391	0.000403967	0.00201249
TRPM6	-1.12598	3.16684	0.000903815	0.00393058
GBA	-1.12866	4.78272	1.20041e-06	1.42185e-05
REEP2	-1.13273	3.22624	0.000128985	0.000756725
OTUB2	-1.13479	2.53468	0.000118619	0.000704972
SIL1	-1.13615	5.48979	5.28236e-14	3.36036e-12
LINC01355	-1.13722	4.04343	4.93672e-06	4.80588e-05
LINC00957	-1.13799	1.23893	0.00110975	0.00466187
LYST	-1.13887	5.20536	1.53457e-05	0.00012567
BMP1	-1.14493	5.51829	0.00065799	0.0030193
LENG9	-1.14576	1.76627	0.000353315	0.00179579
CHD3	-1.14686	8.05409	6.57324e-11	2.39692e-09
SGCB	-1.15018	5.63749	2.49367e-10	7.8731e-09
C17orf59	-1.15206	2.99756	0.000262556	0.00138935
FUCA1	-1.15435	5.11965	7.99314e-11	2.81913e-09
TIGD2	-1.1546	2.25399	0.000218154	0.00118907
ZFP36L1	-1.15596	6.84266	0.000198633	0.00109938
CYB5R1	-1.15634	4.13906	8.57658e-07	1.06746e-05
MST1L	-1.15976	1.92688	3.90426e-05	0.000276958
SLC27A1	-1.1615	2.79777	9.79687e-06	8.63317e-05
FAM110A	-1.1616	3.71988	0.000425591	0.00209801
FOXD2-AS1	-1.16174	2.94876	5.27575e-06	5.06069e-05
SSBP4	-1.1626	4.39386	1.25683e-06	1.48105e-05
SUCO	-1.1627	6.81339	0.000260629	0.00138292
ZNF862	-1.16706	4.42899	0.000640262	0.00295053
YPEL3	-1.16741	4.35891	0.00107398	0.0045331
PRR36	-1.17351	1.93417	0.000306816	0.00158949
SMPD1	-1.17384	3.08484	1.60651e-06	1.8191e-05
TBX19	-1.17384	2.09535	0.000126279	0.000743456
ACAP3	-1.17446	4.96836	5.02658e-07	6.7409e-06
XAF1	-1.1749	7.15523	9.45121e-06	8.36282e-05
RAB33B	-1.1769	4.01043	1.4159e-08	2.91304e-07
HLA-C	-1.18174	9.05766	5.23459e-09	1.18013e-07
DPY19L2	-1.18178	2.83149	7.76602e-07	9.8531e-06
NCOA7	-1.18214	5.84188	2.47506e-06	2.64171e-05
PCDHB9	-1.18446	2.00386	0.00162392	0.00640216
ENGASE	-1.18706	5.25686	5.49143e-07	7.26564e-06
VSTM4	-1.18751	2.84469	0.00153988	0.00612824
TPTE2P5	-1.18801	0.872767	0.000637839	0.00294117
RTEL1	-1.18935	1.272	0.00170606	0.00665886
LOC101927550	-1.18936	1.23414	0.000725609	0.00327078
DENND6B	-1.19107	3.61049	0.000381636	0.00191901
ITGA2B	-1.19276	2.15504	0.000132129	0.000771917
PLD3	-1.19489	8.30569	1.84024e-10	6.01173e-09
EFEMP2	-1.19509	6.96834	8.97753e-16	7.55316e-14
TNFAIP2	-1.19593	7.19009	0.00150573	0.00601895
FAHD2CP	-1.19609	1.41297	0.00177299	0.0068729
TRIM2	-1.19683	4.15389	0.000345073	0.00176103
TUBBP5	-1.20382	2.32315	0.00129884	0.0053168
ZNF37BP	-1.20678	4.81027	6.12189e-10	1.72975e-08
EHD3	-1.2071	3.51284	2.52839e-06	2.68702e-05
MOB3C	-1.20787	4.19437	1.95188e-05	0.00015366
TEAD3	-1.21046	6.5728	0.000149725	0.000859164
SLCO4C1	-1.21301	3.26013	0.00019609	0.00108691
TERT	-1.21313	3.15503	1.21398e-06	1.43392e-05
THTPA	-1.21463	3.63603	9.043e-07	1.11629e-05
MAP2	-1.21533	5.22746	0.000421745	0.0020845
PHGDH	-1.21781	7.14578	9.32746e-08	1.55046e-06
SLC8B1	-1.21909	4.11431	9.65834e-07	1.17777e-05
S1PR2	-1.223	2.66843	0.000521936	0.00248992
ERMAP	-1.22468	4.29348	4.2729e-05	0.000299162
LOC728673	-1.22598	0.993375	0.000199661	0.00110467
SGMS2	-1.22664	5.43754	0.000584968	0.00273846
ADAMTS13	-1.22854	2.56065	0.000160079	0.000912831
DUSP9	-1.22895	3.50246	0.00222911	0.00832805
FOXD2	-1.2295	1.92373	5.32895e-06	5.10522e-05
RAPH1	-1.23296	5.37262	0.000286531	0.00150092
ARHGAP32	-1.23388	6.68917	0.00131927	0.00539018
TM2D3	-1.23635	5.10388	6.56292e-11	2.39692e-09
FAM53A	-1.23636	1.33126	0.00250226	0.0091644
SGK1	-1.23639	4.86022	0.000604231	0.00280423
CCDC74B	-1.23726	2.55029	7.76184e-05	0.000495487
MYL9	-1.23762	8.78792	2.80939e-06	2.94429e-05
PPDPF	-1.23848	5.92142	1.02535e-08	2.15367e-07
NFATC4	-1.2386	5.74818	0.00109424	0.0046083
HS6ST1	-1.23878	5.94681	4.83141e-05	0.000330647
GPR155	-1.2397	2.89791	0.00041102	0.00203982
ATG16L2	-1.24081	3.73624	2.30414e-05	0.000175876
TPRG1L	-1.24243	5.29763	9.21063e-11	3.20351e-09
CILP2	-1.24542	2.21015	4.81243e-05	0.000329883
JUN	-1.24764	6.80945	2.38381e-05	0.000181223
MERTK	-1.2479	3.99012	0.00016853	0.000954517
DISP1	-1.24878	2.50657	4.19707e-06	4.18595e-05
ZSCAN31	-1.24951	2.63554	0.00157647	0.00623795
PGPEP1	-1.24952	2.70276	5.9506e-05	0.000394958
TMC7	-1.24957	4.02556	0.000867706	0.00379542
TMEM38A	-1.25107	1.55848	0.00249184	0.00913735
RCN3	-1.25263	4.49509	2.99131e-06	3.11759e-05
SLC4A8	-1.2537	2.87284	0.0010885	0.00458796
PUS10	-1.25711	3.01298	1.70866e-05	0.000137976
PPP1R13B	-1.25813	5.04693	1.47013e-06	1.68111e-05
DPF1	-1.25985	2.10883	5.28019e-05	0.00035659
LINC00174	-1.26119	3.72545	4.53727e-06	4.46902e-05
STARD9	-1.26191	3.46779	0.00097029	0.00416313
CCDC69	-1.26246	2.49212	0.000421013	0.00208157
ALDH4A1	-1.26284	5.15151	5.31272e-09	1.19417e-07
ECM1	-1.26796	5.36021	0.0025822	0.00939968
RNASE4	-1.26823	3.90978	8.2684e-05	0.000522324
AFF2	-1.27147	1.87454	0.000380376	0.00191396
PODXL2	-1.27373	3.85536	6.77952e-06	6.32196e-05
CLDN6	-1.27386	6.37701	0.000219176	0.00119421
NSUN5P2	-1.27434	1.51132	0.000326966	0.00167772
PLEKHG3	-1.27635	4.16591	0.000195153	0.00108251
FAM230C	-1.27693	2.66259	0.00013094	0.000766105
DNAJC1	-1.27767	4.89104	2.45065e-09	6.03053e-08
ARHGAP33	-1.27893	4.12861	5.20795e-06	5.01802e-05
TYW1B	-1.28266	1.60017	0.000937632	0.00403911
MR1	-1.28408	4.61644	0.000275051	0.00144906
RAC3	-1.28492	4.38742	0.000134561	0.000784852
KIAA1147	-1.28541	4.43936	7.85563e-05	0.000500659
TPST1	-1.28604	4.42456	8.92069e-08	1.49605e-06
NFE2L3	-1.28826	5.52505	7.01819e-06	6.49226e-05
HOXC6	-1.28959	4.60267	2.50817e-07	3.66373e-06
LOC101929378	-1.29024	1.39947	0.000579123	0.00271701
AKAP6	-1.29723	2.77726	0.000840108	0.00370267
PCDHGA6	-1.30191	1.49356	0.000720961	0.0032547
B3GNT9	-1.30197	4.20886	1.97279e-07	2.9533e-06
PPT2	-1.30396	4.96998	2.75315e-08	5.28185e-07
LOC648987	-1.3042	2.15718	0.00237337	0.00879933
PTCH1	-1.30499	3.68909	0.00110398	0.00464284
F12	-1.30662	2.11922	8.88509e-05	0.000555457
PLEKHH2	-1.30723	3.29113	0.0015744	0.0062314
GCLC	-1.30856	5.16267	0.00207084	0.00781626
GPR68	-1.30991	1.01143	0.000308469	0.00159751
EDA	-1.31005	2.24875	0.00210916	0.00794694
TSNAXIP1	-1.31032	1.99547	3.06249e-05	0.000225091
MICALL1	-1.31214	6.51615	0.000724235	0.00326654
SUSD6	-1.31278	4.48442	8.44422e-07	1.05535e-05
XCL1	-1.31635	2.20032	3.37655e-05	0.000245182
GPSM3	-1.31715	1.57439	0.000749322	0.00336157
FBXO2	-1.31786	6.54563	5.41306e-09	1.2113e-07
FBXL8	-1.31915	3.6862	2.98363e-07	4.28755e-06
NAP1L5	-1.31919	2.20628	0.00201686	0.00766052
IFT172	-1.31927	4.12419	4.63735e-10	1.35346e-08
CHST13	-1.32124	1.64059	0.000998341	0.00426767
RADIL	-1.32229	1.17286	0.000789141	0.00351404
GDPD3	-1.32588	2.78789	0.00256325	0.00935367
GLTP	-1.33114	5.88597	5.27004e-06	5.06034e-05
MAP1LC3A	-1.33123	3.44744	0.000208053	0.0011427
DNAH10	-1.33159	2.5543	0.000261443	0.00138443
SCNN1G	-1.33199	2.04695	0.000897434	0.00390617
BDH2	-1.3343	3.04069	1.14762e-05	9.80323e-05
GPSM1	-1.33518	4.88307	8.85899e-08	1.48736e-06
MYOM1	-1.33543	2.07512	0.0015032	0.00601121
GBAP1	-1.33701	1.06668	0.000255099	0.00135993
SPRN	-1.33765	3.27528	5.27507e-05	0.000356404
TCEANC	-1.33899	1.8094	0.000928835	0.00401384
RUNX3	-1.33944	3.20737	1.3402e-05	0.000111882
LOC100132356	-1.34073	1.61128	4.05127e-05	0.000285771
ADCK3	-1.34077	3.74982	7.29076e-05	0.00047003
LOXL1	-1.34119	4.34162	2.25778e-07	3.33355e-06
TGFB3	-1.34696	2.12825	0.000236836	0.00127521
SLC10A7	-1.34784	3.81851	5.79529e-10	1.64562e-08
SCUBE3	-1.34916	0.743028	0.00130382	0.00533574
HHAT	-1.35018	3.6375	7.89643e-05	0.000502834
LYRM9	-1.35484	2.93646	3.90943e-07	5.43639e-06
PBLD	-1.35531	2.61288	1.49116e-06	1.70257e-05
LPXN	-1.35532	2.61289	9.46781e-05	0.000585806
EXT1	-1.35562	3.7466	0.000205208	0.00113037
GAA	-1.35694	5.7541	1.02664e-12	5.13661e-11
TBC1D8B	-1.35817	2.81354	2.71445e-05	0.000202977
PIR	-1.3599	4.14523	4.54632e-05	0.000314938
NLRC5	-1.35998	5.38695	2.57956e-09	6.29631e-08
IGIP	-1.36289	3.44489	1.26697e-07	2.02314e-06
C10orf25	-1.36499	2.18997	1.52732e-06	1.73727e-05
PPT2-EGFL8	-1.36543	2.54881	1.85353e-06	2.0477e-05
LEPR	-1.36575	2.88148	9.13741e-05	0.00056793
CES4A	-1.36624	2.67693	2.38707e-06	2.56232e-05
ABLIM1	-1.36699	5.24882	3.88124e-05	0.000275715
KLF11	-1.36733	4.16179	7.97593e-08	1.35609e-06
BEND7	-1.36778	1.28486	0.00184614	0.0071089
ARL4D	-1.36896	5.14624	6.93265e-06	6.42102e-05
IL18	-1.36971	4.7347	2.55432e-07	3.72391e-06
RABGAP1L	-1.37028	5.72695	1.28973e-06	1.51273e-05
RIMS4	-1.37144	1.20507	0.000187276	0.00104342
N4BP2L1	-1.37312	1.30781	0.00260849	0.00947963
COPZ2	-1.37352	4.46549	1.47385e-05	0.000121556
PIEZO1	-1.37433	8.05316	8.29321e-10	2.29588e-08
TMEM168	-1.37521	4.48472	1.69008e-06	1.90087e-05
PMP22	-1.37753	4.3689	0.00142384	0.00574571
LINC01137	-1.38141	0.989709	0.00154698	0.00615035
FAM43B	-1.3816	2.23054	0.00236074	0.00876546
FGGY	-1.38361	2.56802	0.000126922	0.000746661
LZTS3	-1.38367	2.50147	0.00140645	0.00568468
SRD5A3	-1.38505	4.38269	3.11697e-11	1.19749e-09
UCKL1-AS1	-1.38551	2.50938	5.63736e-05	0.000377831
VSIG10L	-1.38555	3.43251	4.42912e-06	4.37681e-05
PIGZ	-1.3878	2.24953	0.000286863	0.00150214
GPLD1	-1.38887	2.12417	1.16184e-05	9.90227e-05
PLOD3	-1.38945	5.90999	2.99631e-10	9.26581e-09
CCDC146	-1.38964	2.14598	2.94179e-05	0.000217493
MMAA	-1.39066	2.47879	1.96373e-05	0.000154513
CTSA	-1.39086	6.08357	4.469e-09	1.0182e-07
NHLRC1	-1.39121	1.32941	0.000915788	0.00397114
HLA-G	-1.39297	4.95292	0.000138311	0.000804234
CES2	-1.39433	6.00289	6.97561e-08	1.20889e-06
CMYA5	-1.39695	1.84529	0.000104586	0.00063485
PCDHB13	-1.39752	2.06392	0.00021172	0.00115946
NOTCH1	-1.39807	5.31348	0.00228072	0.00850612
PSMB10	-1.39951	5.63921	1.15145e-11	4.77707e-10
GPC1	-1.40075	8.10082	1.63904e-05	0.000132924
B3GALT2	-1.40236	2.07712	0.000293997	0.00153522
RASA4	-1.4029	3.04056	0.00019097	0.00106087
SMAD9	-1.40405	2.1783	0.000850877	0.00373919
SYT8	-1.40601	5.55867	0.00134303	0.005465
PPP2R2C	-1.40739	5.40818	2.61841e-05	0.00019667
SLC4A3	-1.40759	2.92992	0.00122132	0.00504887
HYKK	-1.40759	1.54393	9.93658e-06	8.73074e-05
ADGRB2	-1.40851	5.34156	7.52048e-09	1.62962e-07
PLCB1	-1.41331	4.63676	7.5358e-07	9.58524e-06
BFSP1	-1.41357	0.815038	0.000432985	0.00212775
CELSR2	-1.41648	6.29329	4.28341e-05	0.000299759
GSTM2	-1.41753	4.31555	1.33214e-06	1.54919e-05
EML6	-1.4194	1.59585	0.00153466	0.00611266
RGS11	-1.41957	1.81426	0.000173451	0.000976147
CD40	-1.42006	4.56768	2.258e-09	5.58382e-08
LYG1	-1.42074	0.771635	0.000112864	0.000674495
CACNB1	-1.42389	3.9139	3.49632e-07	4.93021e-06
LRP1	-1.42409	8.10865	2.278e-05	0.000174234
ATP6V0E2-AS1	-1.42571	2.2938	0.00050662	0.00242641
PCDHGB3	-1.4258	1.14912	1.18173e-05	0.000100434
GABBR1	-1.42643	4.47179	4.35033e-05	0.000304018
ANXA1	-1.42715	10.358	6.39076e-10	1.79227e-08
TMEM98	-1.42764	4.9887	1.62094e-05	0.000131598
ABCA2	-1.42929	6.44734	4.46818e-15	3.38013e-13
AEBP1	-1.43266	5.72131	4.86647e-05	0.000332678
DUSP23	-1.43489	3.80259	2.16621e-08	4.2478e-07
CTSD	-1.43508	7.42727	1.69226e-09	4.29049e-08
GBP3	-1.43647	5.21849	9.98304e-06	8.75623e-05
FAM83H-AS1	-1.43694	4.63596	0.00270917	0.00978421
DDX60L	-1.43851	7.48464	4.46239e-05	0.000310266
RNF207	-1.43934	6.36839	9.66242e-13	4.86676e-11
SLC16A4	-1.4395	2.99754	0.000498223	0.00239185
TGFB1	-1.44453	4.59324	3.22013e-05	0.000234616
DGKH	-1.44618	5.83082	0.000585839	0.00274168
IZUMO4	-1.44649	0.682436	0.00143079	0.00576603
GAMT	-1.44762	3.4901	1.43159e-05	0.00011846
HSD3B7	-1.45038	4.70934	1.62438e-10	5.37653e-09
ATP9A	-1.45103	5.46497	5.27203e-06	5.06034e-05
C1orf228	-1.45163	1.60339	1.62313e-06	1.83516e-05
RAB29	-1.45195	3.98726	7.41691e-06	6.76032e-05
TCN2	-1.45314	2.30431	0.00127347	0.00522859
PBX4	-1.45737	1.28636	0.000432124	0.00212465
KLHL17	-1.458	2.64815	0.000257068	0.00136752
SPAG17	-1.45865	3.74463	4.46128e-06	4.40569e-05
NBEA	-1.45935	4.39692	5.66873e-10	1.61688e-08
NPL	-1.45981	1.45848	0.00256487	0.0093573
C22orf23	-1.46266	2.86518	5.02275e-05	0.000340886
TP53I3	-1.4663	5.56268	3.43332e-09	8.05387e-08
CBLN3	-1.46749	3.31858	2.73592e-07	3.96183e-06
JMJD7	-1.46828	2.96419	2.86874e-06	3.00022e-05
CXADR	-1.4695	5.98865	0.000326066	0.00167482
KLF8	-1.46988	4.98634	3.79462e-10	1.13676e-08
GADD45A	-1.47205	5.41882	1.42093e-05	0.000117773
XIST	-1.4739	8.60966	2.0651e-05	0.000161309
DYSF	-1.47466	2.35371	0.000221102	0.00120427
EVL	-1.47614	4.56081	2.4077e-11	9.39378e-10
PVRIG	-1.4764	1.03185	0.0012968	0.00531134
GALNT2	-1.47688	6.87083	6.5343e-07	8.45418e-06
FDXR	-1.47834	4.66747	0.000226156	0.00122647
NACC2	-1.4806	5.73659	9.66415e-14	5.79849e-12
RASSF4	-1.48158	2.304	0.00243542	0.00897635
NBPF3	-1.48192	4.03762	6.1817e-08	1.0914e-06
PTPRF	-1.48273	8.37527	9.34209e-07	1.14952e-05
ATP10D	-1.48602	5.1269	5.40327e-10	1.54826e-08
SELM	-1.48635	3.32978	4.0508e-09	9.34227e-08
MVP	-1.48718	6.75915	3.79168e-12	1.74626e-10
MYPOP	-1.48857	2.84093	6.64317e-07	8.5633e-06
CNTNAP1	-1.48859	5.41947	2.3356e-07	3.42828e-06
C3orf52	-1.49019	3.21306	0.000140817	0.000815992
PVRL3	-1.49046	4.78033	6.17902e-05	0.00040814
HSPB1	-1.49334	9.83483	1.45319e-07	2.28206e-06
RAP2B	-1.49624	6.82277	0.000203146	0.00112106
SORL1	-1.49778	7.84794	0.000914124	0.00396617
HOXC8	-1.5024	4.754	1.12901e-05	9.684e-05
GTF2IRD2B	-1.50268	2.34304	0.000498842	0.0023933
TAPBPL	-1.50292	3.33687	1.85048e-05	0.000146984
SYT7	-1.50317	4.05793	0.000212451	0.0011623
TSPAN2	-1.5063	3.40044	0.00206069	0.0077877
BLCAP	-1.50668	5.92615	2.23276e-10	7.13914e-09
WWTR1	-1.51035	6.07209	5.62379e-05	0.000377089
LINC01106	-1.51188	3.89239	1.53362e-06	1.74312e-05
PARD6G	-1.51191	4.43798	4.80823e-05	0.000329745
VWA1	-1.51241	6.49556	0.000111391	0.000667817
RMDN2	-1.51538	1.2929	0.000293541	0.00153391
GDPD1	-1.51685	1.53962	0.000407074	0.00202662
GATS	-1.52125	4.58656	4.93908e-09	1.11853e-07
CASP10	-1.52566	4.49062	5.43059e-07	7.21205e-06
TP53INP1	-1.52722	4.41021	7.41041e-06	6.75959e-05
PPM1J	-1.52819	2.72044	0.00147231	0.00590492
SLC46A3	-1.52983	2.37887	3.02632e-06	3.14754e-05
ADGRE1	-1.5312	2.98795	0.000346291	0.00176545
LOC146880	-1.53143	4.98885	7.26385e-07	9.27851e-06
YPEL1	-1.53314	1.99221	5.22596e-06	5.02894e-05
KCNIP2	-1.53435	1.863	1.1208e-05	9.6343e-05
PCDH1	-1.53686	5.07771	0.00246797	0.00906749
SH3YL1	-1.54082	4.92104	0.000592742	0.00276112
RCBTB2	-1.54087	2.44575	3.25251e-07	4.64292e-06
KCNC3	-1.54252	4.89165	0.000920965	0.00398785
A4GALT	-1.54718	2.91492	0.00131422	0.00537101
ARL15	-1.55005	4.03357	0.000228379	0.00123675
TLE3	-1.55696	5.44948	6.80184e-06	6.3282e-05
RAP1GAP2	-1.55905	4.86892	6.25941e-05	0.000412365
ACVR1C	-1.55969	2.30995	0.0008283	0.00365705
IMPG2	-1.56059	0.605524	0.000595272	0.00276948
PCDHGC3	-1.56305	4.77352	1.29973e-07	2.06694e-06
JARID2	-1.56408	3.18769	4.29141e-05	0.00030018
AGA	-1.56895	4.0879	2.09676e-15	1.67964e-13
MAPK15	-1.574	4.20329	4.67394e-06	4.58564e-05
LGMN	-1.57445	5.41316	1.07385e-10	3.66717e-09
SFN	-1.5762	7.9815	0.000442598	0.00216765
MAT1A	-1.57752	2.03279	0.00029487	0.00153819
CDK6	-1.57836	6.35807	2.42269e-05	0.000183992
SERPINI1	-1.57913	2.6763	8.28065e-08	1.4012e-06
DGKA	-1.58029	5.75444	0.00166315	0.00652947
RASIP1	-1.58192	3.2877	2.23605e-05	0.000171811
PRKCG	-1.58196	3.12127	0.000416348	0.00206447
ASAP3	-1.58439	4.60528	1.80549e-13	1.04179e-11
SERPINF1	-1.58471	5.37782	4.33549e-07	5.93029e-06
SLC15A3	-1.58514	3.22223	1.74378e-05	0.000140135
MFSD4	-1.58642	1.1527	1.8024e-05	0.00014362
HLA-B	-1.58719	9.5789	1.48126e-11	5.9967e-10
H1FX-AS1	-1.59037	1.5737	7.41108e-07	9.45054e-06
PLXNB1	-1.59311	6.78776	0.000464012	0.00225347
MYO1E	-1.59321	3.81342	7.93763e-05	0.000504179
CPLX1	-1.59396	3.96265	8.67534e-09	1.85597e-07
LAMP3	-1.59492	5.63503	3.0028e-08	5.70986e-07
PER3	-1.59524	3.65598	1.12916e-05	9.684e-05
DAGLA	-1.59536	3.82627	5.80653e-07	7.64391e-06
ADD2	-1.5983	2.96728	0.00175159	0.00680395
CHD5	-1.59949	1.18455	0.000305389	0.00158319
LGALS7B	-1.60114	4.16564	0.00269691	0.00974459
DTNB	-1.60521	3.80122	0.000601338	0.00279424
SCPEP1	-1.60578	5.31241	6.39666e-17	6.42224e-15
LINC00899	-1.60624	1.08605	0.00148864	0.00596408
LINC00842	-1.61638	2.97063	0.00119458	0.00495604
EFS	-1.61658	4.71865	1.16812e-05	9.9445e-05
SYNPO2	-1.61734	2.63827	1.11795e-06	1.33834e-05
KCNAB2	-1.61849	2.4661	1.5292e-07	2.38403e-06
TTN	-1.62143	3.18382	1.40798e-06	1.62236e-05
SHF	-1.6227	1.25386	6.64708e-07	8.5633e-06
MAGEH1	-1.62504	3.5023	6.50284e-07	8.42795e-06
LOC153684	-1.62852	1.85366	2.82182e-07	4.06277e-06
LINC00622	-1.63066	0.263598	0.000810022	0.00358581
MAP6	-1.63355	5.36669	2.58925e-09	6.30972e-08
SH3BP4	-1.63415	4.56111	7.72678e-05	0.000493701
PCSK6	-1.63477	1.40057	3.84276e-05	0.000273239
MANBA	-1.63557	5.81227	6.91285e-07	8.84516e-06
ASMTL-AS1	-1.63564	3.32652	9.47219e-08	1.56587e-06
CDC42EP4	-1.63662	4.35111	1.99964e-08	3.94686e-07
CDK14	-1.64077	2.67881	0.00109276	0.00460334
SERPINE2	-1.64169	1.80053	0.0026746	0.00967793
PLSCR4	-1.64346	2.6335	1.80732e-06	1.99987e-05
LOC100128288	-1.64443	2.1557	2.73621e-05	0.000204199
GS1-600G8.3	-1.64567	0.419973	0.00202325	0.00767508
MKL1	-1.64571	5.34347	2.22215e-05	0.000170856
TTC3P1	-1.64579	1.88011	3.90017e-05	0.000276798
PCDHGB2	-1.64673	4.26224	2.04393e-11	8.058e-10
SVIL	-1.64689	7.33284	0.000875141	0.00382129
PCDHB12	-1.64891	1.24903	1.53053e-05	0.000125407
OPN3	-1.65591	2.83616	0.000551519	0.00260536
RARRES3	-1.65604	7.33292	6.02645e-06	5.6724e-05
PC	-1.65712	3.26924	3.73279e-08	6.99202e-07
MAPRE3	-1.65722	3.57749	8.67597e-09	1.85597e-07
SRRM3	-1.66049	4.55521	1.05992e-07	1.72566e-06
HLA-F	-1.66082	6.36963	9.09819e-08	1.51906e-06
TET3	-1.66529	5.38129	1.56994e-05	0.000128009
MTMR7	-1.66625	3.0462	5.71619e-05	0.000382264
IL11	-1.66954	1.61333	4.88144e-05	0.000333248
NMB	-1.6696	1.93581	3.69465e-06	3.75448e-05
ELFN1	-1.6716	3.73891	2.59756e-05	0.000195596
POPDC3	-1.67554	2.01156	0.000492396	0.00236916
HOXA1	-1.67557	3.28584	5.8253e-09	1.29394e-07
RAPGEFL1	-1.67966	4.85793	0.00176266	0.00684167
WDR66	-1.68111	4.47936	0.00164728	0.0064773
CAPN3	-1.68175	3.60063	0.000205653	0.0011324
CACNB3	-1.68341	5.03543	1.88111e-07	2.82447e-06
TMEM79	-1.68508	3.56663	0.000796048	0.00353697
C5orf56	-1.69055	0.94765	2.97857e-05	0.000219996
KDELC1	-1.69085	3.354	9.11068e-08	1.51912e-06
POLR2J2	-1.69148	0.739193	0.00085124	0.00373929
C2orf81	-1.69265	1.35336	3.77479e-05	0.000269423
NTF4	-1.69408	2.66612	0.000173709	0.000977234
P3H3	-1.6971	3.09065	0.000344022	0.00175626
DNMT3A	-1.69785	5.1644	1.86852e-22	3.39035e-20
ABHD4	-1.6979	5.49081	1.2021e-11	4.9599e-10
CTSK	-1.69813	4.52232	1.12766e-06	1.3489e-05
CYP39A1	-1.69955	1.09779	0.00014175	0.000820743
COLGALT2	-1.70022	2.37088	3.04531e-06	3.16074e-05
PCDHGB7	-1.70264	0.515228	0.00188513	0.00723868
PYGB	-1.70598	7.39279	0.000310937	0.00160973
PIK3IP1	-1.70732	3.32464	0.000677474	0.00308894
SSPN	-1.70845	2.36267	4.53102e-07	6.14749e-06
SLCO6A1	-1.70904	0.643525	0.000253218	0.00135277
MAP1A	-1.71032	4.36572	0.000980147	0.00419944
DIRAS1	-1.71397	2.63849	0.000691964	0.00314738
DNM1P46	-1.71523	0.516643	2.74257e-06	2.89035e-05
CD82	-1.71628	5.41391	0.000316961	0.0016353
MBNL3	-1.72101	5.04601	2.55566e-06	2.71044e-05
PRRG4	-1.72179	4.53178	0.000305352	0.00158319
ZBP1	-1.72302	0.983185	0.00107585	0.00453973
CALCRL	-1.72655	1.87592	0.00183035	0.00706073
GTF2IRD2	-1.73238	1.78592	1.05591e-05	9.17073e-05
MSS51	-1.7333	1.44874	1.16288e-06	1.38552e-05
FAM13A-AS1	-1.73393	0.95074	2.57624e-06	2.73034e-05
FAM213B	-1.73734	3.00189	8.08643e-07	1.01739e-05
PACSIN1	-1.73796	2.66935	3.18154e-05	0.00023248
POLR2J3	-1.73966	2.33763	0.000514362	0.0024607
HOXA9	-1.74766	1.33118	6.43697e-08	1.12985e-06
CCDC88C	-1.74918	5.59436	0.000123349	0.00072877
SEMA4A	-1.75121	2.32863	1.7482e-05	0.000140341
ARHGAP30	-1.75506	2.38934	4.53994e-05	0.000314786
2017-09-03	-1.75852	1.36044	5.0107e-05	0.000340375
ADAM19	-1.7589	2.99272	0.0016758	0.00656373
MSI1	-1.75915	3.11035	6.63961e-05	0.000433996
IFI27L2	-1.76006	3.9832	1.35365e-12	6.66206e-11
STARD5	-1.76119	1.42361	0.000521958	0.00248992
FABP3	-1.76754	4.8437	1.09393e-06	1.31481e-05
HNRNPA1P33	-1.76901	1.03749	0.000422373	0.00208624
BCAS1	-1.77093	0.522463	0.00272773	0.00983237
JAKMIP2	-1.77343	2.37302	2.29708e-07	3.37832e-06
MRC2	-1.77545	7.42157	8.11252e-08	1.37584e-06
PCDHGA11	-1.77568	3.34885	4.45053e-09	1.01707e-07
DRAM1	-1.77719	5.14708	6.01542e-17	6.08002e-15
IL11RA	-1.77765	2.47543	5.88235e-09	1.30469e-07
HDAC9	-1.77893	1.13282	0.000175555	0.000986515
FLVCR2	-1.78227	2.84107	7.28499e-06	6.66942e-05
SIRT4	-1.7835	0.443475	0.000317537	0.00163771
ITGA10	-1.78852	1.78308	0.000522633	0.00249078
MB	-1.7895	0.776941	0.000114731	0.000684709
PBXIP1	-1.7899	5.68394	9.02575e-23	1.6991e-20
FLJ20021	-1.79104	0.789723	7.96345e-05	0.000505605
ARHGAP22	-1.79242	2.87766	0.000177833	0.00099597
ALDH1A3	-1.80207	5.23002	0.000112557	0.000673195
HSPG2	-1.80261	6.85689	1.196e-05	0.000101408
ACTL10	-1.80413	0.353214	0.000473418	0.00229176
STON1	-1.80792	1.16464	0.00214411	0.00806789
TAGLN	-1.80975	7.95255	0.00107239	0.00452767
MMP16	-1.81014	3.49406	0.000974043	0.00417566
NPDC1	-1.81147	4.02012	3.39311e-09	7.97196e-08
RARG	-1.81155	7.05906	2.01956e-15	1.62645e-13
MYO15B	-1.81613	3.53545	0.000132739	0.000774828
PCDHGB1	-1.81898	1.24805	3.50822e-07	4.94236e-06
NEB	-1.82133	1.35862	0.000419254	0.00207484
TRIM7	-1.82651	5.10218	1.11037e-06	1.33122e-05
THEMIS2	-1.82696	1.88469	2.15685e-05	0.000167145
XDH	-1.8287	3.62095	1.63887e-06	1.85018e-05
CADM4	-1.83048	2.80848	1.93508e-08	3.83451e-07
ICAM5	-1.83381	3.34665	2.15182e-07	3.19905e-06
FOXN4	-1.83388	2.51139	0.000314185	0.0016232
ZFP2	-1.83673	1.15406	0.000244847	0.00131364
FAM20C	-1.84163	3.1891	1.99678e-05	0.000156623
CLDN11	-1.84765	0.182216	0.000677158	0.00308843
ANKRD44	-1.85393	1.55312	1.29999e-06	1.5212e-05
ABO	-1.85649	2.75606	9.40265e-07	1.15595e-05
BRSK1	-1.85803	2.72533	4.31736e-07	5.91624e-06
WDR91	-1.86261	3.2481	1.0274e-09	2.77784e-08
BTC	-1.86386	1.08983	3.54563e-06	3.62261e-05
TMEM125	-1.86606	3.03948	0.00104374	0.00443031
SMPDL3B	-1.86829	2.6067	2.56619e-05	0.000193703
JAM3	-1.86898	5.05486	2.88018e-09	6.90692e-08
ZBTB18	-1.87232	1.069	0.000162906	0.000927199
LOC728743	-1.8754	3.25064	3.46059e-10	1.05713e-08
MED12L	-1.88484	3.00029	1.27804e-09	3.39458e-08
C1orf74	-1.88648	4.60575	0.00102367	0.00436108
ADCY10P1	-1.88686	1.52381	0.000904608	0.00393058
CD44	-1.88764	5.54795	0.00173785	0.00675932
PRRX2	-1.88952	2.58216	1.38155e-06	1.59679e-05
ARMCX1	-1.89267	1.00555	1.03478e-05	9.03411e-05
PPP3CA	-1.89287	5.17277	4.31312e-08	7.92142e-07
MUC1	-1.89954	7.44436	3.21597e-11	1.22925e-09
FLT3LG	-1.89969	2.01599	0.000124384	0.000734308
CTSO	-1.90251	5.20731	1.68608e-07	2.58578e-06
LOC653160	-1.90513	1.22715	8.24134e-06	7.4054e-05
PCDHB14	-1.90626	2.92141	9.44482e-08	1.56307e-06
HDAC5	-1.90732	4.92409	2.87731e-06	3.0071e-05
C1orf233	-1.91091	2.47744	8.41739e-08	1.41955e-06
NPW	-1.91158	1.83661	0.00141706	0.00572144
TRAF3IP2	-1.91665	3.6838	3.38249e-05	0.000245251
LOC100507642	-1.91867	0.666871	0.00019846	0.00109882
TNFRSF14	-1.91952	3.72475	8.96532e-08	1.5002e-06
KRT15	-1.91962	3.87545	0.000590265	0.00275384
FSIP2	-1.91985	3.18754	1.01654e-09	2.7584e-08
NPTXR	-1.92082	2.46028	0.00119557	0.00495875
GRAMD3	-1.92407	4.85255	2.19955e-07	3.25714e-06
EVPL	-1.92521	7.46407	7.24435e-06	6.6518e-05
AMY2B	-1.926	2.7235	1.63953e-07	2.52985e-06
PTPRE	-1.92702	2.58407	0.00053116	0.00252423
LRIG3	-1.92718	5.76508	1.25221e-26	3.55816e-24
ATHL1	-1.9281	5.14537	6.36983e-16	5.60543e-14
PALLD	-1.92817	7.01212	1.1284e-05	9.684e-05
ANXA2R	-1.92862	1.65339	8.94349e-08	1.49821e-06
LYPD5	-1.93216	2.48354	0.000407888	0.00202933
MLXIPL	-1.9374	1.2279	0.000279228	0.00146777
SMARCD3	-1.93765	3.82093	5.14362e-12	2.2986e-10
TMOD2	-1.93879	4.14268	1.87692e-08	3.73895e-07
LOC101928978	-1.9401	2.08574	8.70389e-11	3.05549e-09
LOC100507487	-1.94558	2.26496	5.00492e-06	4.86284e-05
CEMIP	-1.95103	1.34423	0.00255418	0.00932734
SEC16B	-1.95244	1.85335	1.02437e-07	1.67867e-06
MAFK	-1.9543	5.75191	2.61864e-15	2.054e-13
KLHL31	-1.95504	1.53197	4.19079e-05	0.000294235
CACNG7	-1.95864	0.0258946	0.000924985	0.0040018
CGREF1	-1.95906	3.43524	1.99277e-13	1.14111e-11
CHKB	-1.9595	0.817802	2.62089e-05	0.00019667
PDLIM5	-1.96026	6.18479	1.61038e-09	4.13157e-08
TRIM17	-1.96252	3.70469	0.000455521	0.00222011
PRSS21	-1.96302	2.74295	1.72345e-05	0.000138872
NUDT11	-1.96756	0.515029	0.000356765	0.00180966
DMKN	-1.96869	6.24669	0.000858961	0.00376483
MEX3B	-1.96976	3.05839	1.16311e-08	2.4261e-07
SLC52A1	-1.9725	3.69859	4.30359e-07	5.90273e-06
GPRIN2	-1.97466	2.67385	3.78993e-07	5.28975e-06
VANGL2	-1.9747	3.86389	1.35514e-07	2.14374e-06
ACHE	-1.97884	2.86269	1.17652e-06	1.40066e-05
APLP1	-1.98233	5.25484	7.54631e-13	3.85246e-11
FAM184B	-1.98313	1.82401	0.000391469	0.0019593
USP51	-1.9847	1.38772	9.9018e-05	0.000608409
ERVMER34-1	-1.99123	0.625593	0.000947995	0.00407909
RNFT2	-1.99181	0.776313	1.28549e-05	0.000108153
HOXD11	-1.99412	3.16266	4.76258e-06	4.66046e-05
RGMB	-1.99559	3.51232	9.72388e-11	3.35107e-09
C1orf226	-2.00518	1.44444	4.39315e-06	4.34565e-05
PAX9	-2.00894	1.29609	0.00151738	0.00605504
ATRNL1	-2.00946	1.14383	0.000718468	0.00324672
LOXL4	-2.01029	3.17679	1.51193e-05	0.000124018
P2RX7	-2.01059	1.31878	9.93232e-06	8.73074e-05
FOXA3	-2.01207	0.590822	0.00169651	0.00662762
TIAM1	-2.0137	4.30935	0.000225894	0.00122588
DBNDD2	-2.01732	1.81803	1.72905e-07	2.6436e-06
EMID1	-2.0199	0.926813	0.000207729	0.00114175
CEBPD	-2.02472	5.22698	4.00986e-06	4.03127e-05
SLC5A12	-2.02606	0.332889	4.44385e-05	0.000309405
MAMLD1	-2.02883	1.3296	0.00244208	0.00899608
MOK	-2.02932	3.66849	1.50272e-07	2.35493e-06
MSLN	-2.03001	5.8138	6.4656e-07	8.39414e-06
LINC00312	-2.03006	0.459625	4.43217e-05	0.000308878
HOXD10	-2.0311	3.87002	4.11746e-05	0.000289491
SERPINB5	-2.0347	6.72956	8.83258e-05	0.000552764
MAPT	-2.03653	1.89065	0.00014845	0.000853629
GRAMD1C	-2.03681	3.58753	3.83042e-06	3.87675e-05
GBP1	-2.0373	6.17662	9.73329e-20	1.32057e-17
SH3TC2	-2.04389	2.53942	4.09326e-05	0.000288193
EFNB2	-2.04397	3.16376	0.000249728	0.0013365
EPCAM	-2.04674	7.2571	9.91235e-05	0.000608785
ZNF540	-2.04937	0.520041	0.000411079	0.00203982
CD99	-2.05657	7.48171	5.34895e-06	5.11461e-05
CSDC2	-2.05707	0.990665	1.04858e-05	9.13334e-05
RCAN1	-2.05811	3.95111	2.36174e-06	2.53874e-05
SH2D3A	-2.05976	3.19605	1.01971e-08	2.1448e-07
APH1B	-2.06032	4.19958	1.87326e-11	7.44363e-10
PCED1B	-2.0623	0.361889	0.000152692	0.000873356
LRRN2	-2.06303	2.30849	4.7614e-06	4.66046e-05
ACSS1	-2.06404	3.49033	7.58854e-10	2.11245e-08
ABCG4	-2.06889	-0.26947	0.00209201	0.00788825
EFNA5	-2.07076	3.02941	2.23139e-07	3.30105e-06
ADGRB1	-2.07116	1.46701	1.75889e-06	1.96505e-05
B4GALNT4	-2.07278	3.58701	1.49762e-08	3.0686e-07
SAT1	-2.07388	8.46124	8.08134e-09	1.74363e-07
ADAM11	-2.07411	1.61861	1.20092e-06	1.42185e-05
FAR2P1	-2.07468	4.58618	1.04215e-07	1.7041e-06
CTSF	-2.07564	4.82051	4.03308e-13	2.15384e-11
CD99P1	-2.07688	2.5444	3.89321e-05	0.000276435
MACROD2	-2.07907	0.735261	3.12216e-05	0.000228462
ZNF775	-2.08445	3.30916	1.74948e-09	4.3912e-08
CDKN2B	-2.09376	4.91386	2.10551e-14	1.42193e-12
NECAB2	-2.09484	0.308263	4.19332e-06	4.18499e-05
ITGA7	-2.1002	2.34826	1.78891e-06	1.98388e-05
PMEPA1	-2.10082	4.59871	0.000140598	0.000815327
ANKRD65	-2.10165	4.23374	1.54929e-07	2.40787e-06
FEZ1	-2.10227	4.03415	1.80255e-07	2.73378e-06
WASF3	-2.10253	3.19328	1.67666e-06	1.8886e-05
CXCL16	-2.10407	4.77916	5.27286e-05	0.000356404
KLF12	-2.10499	1.98482	0.00116612	0.00486207
FLRT1	-2.10505	1.89996	0.00025025	0.00133882
SRGAP1	-2.10948	3.20695	5.8838e-05	0.000391387
ANGPT2	-2.11614	1.55953	4.83236e-05	0.000330647
MGP	-2.11697	6.07245	0.00235097	0.00873564
DCLK2	-2.12381	2.38711	9.21016e-05	0.00057198
S1PR3	-2.12895	2.42615	0.000855257	0.00375187
TNFAIP3	-2.13034	4.72797	0.000211881	0.00115992
TRIM69	-2.13523	0.531304	0.00058809	0.00274795
PHLDA3	-2.13572	6.09961	8.27064e-10	2.29385e-08
C15orf48	-2.13584	4.56654	2.62096e-05	0.00019667
ZNF704	-2.13624	4.64298	0.000591842	0.00275778
ODF3B	-2.13962	2.66746	3.8859e-09	9.00334e-08
GIMAP2	-2.13994	1.01986	0.000176764	0.000991089
KLHL29	-2.14186	0.434513	0.00100521	0.00429339
GIPR	-2.14513	1.79989	0.000941474	0.0040545
DNAH5	-2.14754	0.878822	1.93304e-05	0.000152497
CARNS1	-2.14784	2.18971	1.24112e-05	0.000104654
GPRC5B	-2.14819	1.51814	0.000167281	0.000950219
DOC2A	-2.1491	1.91353	0.000461752	0.00224539
UPK3B	-2.15043	4.2719	1.72609e-06	1.93414e-05
DYNC1I1	-2.15063	2.44455	5.43262e-11	2.01515e-09
ARHGAP40	-2.15119	2.41704	0.000473386	0.00229176
LINC00858	-2.15808	1.67902	2.33829e-11	9.14668e-10
SLCO1A2	-2.15889	0.671881	2.53421e-05	0.0001914
CD164L2	-2.16259	1.59241	0.000254486	0.00135714
ST3GAL1	-2.16353	3.0488	0.00112277	0.0047074
ABAT	-2.16358	2.73602	0.000325324	0.00167214
TRPV3	-2.16493	3.62822	0.000422345	0.00208624
RNF144B	-2.16889	3.10539	0.000917425	0.00397595
SMPDL3A	-2.17084	3.25373	0.00156288	0.00619395
VWA5A	-2.17808	1.50538	0.000115157	0.000686839
LAPTM5	-2.17911	3.17178	5.5676e-05	0.000373821
HLX	-2.18019	0.39181	0.000522304	0.00249055
PRRT1	-2.18036	3.75156	5.72582e-08	1.01807e-06
SYNPO	-2.18051	3.78878	1.54987e-05	0.000126647
ZHX2	-2.18951	2.77948	8.37192e-06	7.49643e-05
SNAP91	-2.19079	0.43748	0.000114694	0.000684709
PCDHB7	-2.19329	1.53713	2.54779e-09	6.22885e-08
SLC9A9	-2.19423	0.497401	0.000211331	0.00115775
ITGB7	-2.19848	1.93879	1.18645e-05	0.000100721
SLC38A5	-2.20211	4.55469	1.10871e-09	2.97632e-08
PRKX	-2.20246	2.89129	1.29452e-05	0.000108791
PCDHB6	-2.20734	0.511137	1.92458e-05	0.000152003
SEL1L3	-2.20821	3.80826	0.00240218	0.00887774
GGT7	-2.20844	3.15546	4.51231e-12	2.03539e-10
TACC2	-2.21185	6.06708	3.72177e-09	8.66304e-08
GRID2IP	-2.21408	0.0109737	0.000862672	0.00377779
TTC22	-2.22426	2.44069	0.000127378	0.000748757
ABTB2	-2.23132	3.43371	1.37655e-05	0.000114477
IDO1	-2.23667	3.43932	0.000794814	0.00353407
PLXDC2	-2.23754	3.40269	0.000928466	0.0040134
FHDC1	-2.23806	1.70814	0.000452746	0.00221016
HOTAIRM1	-2.23844	3.0569	4.81478e-08	8.77852e-07
MUC3A	-2.23861	4.19132	9.54804e-06	8.43858e-05
PRR5	-2.24018	2.5525	8.50881e-09	1.828e-07
TNFSF4	-2.24037	1.48327	1.35991e-08	2.80937e-07
IL20RB	-2.24092	1.45077	0.000814516	0.00360253
FUT2	-2.24135	1.15392	0.000224583	0.00122102
LFNG	-2.24143	3.80714	0.000467264	0.0022678
THBS3	-2.24329	7.3647	1.07732e-13	6.41281e-12
RAB30	-2.24687	1.77641	2.19954e-05	0.000169657
EPPK1	-2.24751	3.91671	3.07587e-05	0.000225743
NRBP2	-2.25553	6.54439	4.00224e-07	5.55303e-06
SUSD5	-2.25881	4.3757	0.000644875	0.00296816
IGFBP2	-2.25914	3.66357	3.96501e-05	0.000280267
PSAPL1	-2.26296	2.78089	0.00155387	0.00617123
WDR72	-2.2652	5.19759	1.542e-25	3.93602e-23
TMEM132A	-2.26579	4.54658	4.86204e-07	6.56702e-06
ASPRV1	-2.26695	0.261135	0.00166568	0.00653771
MAML3	-2.27058	2.98529	6.68059e-07	8.59912e-06
CALB2	-2.27331	3.62524	1.91121e-05	0.00015117
HECW2	-2.2762	3.19355	2.56728e-05	0.000193703
PNPLA3	-2.27631	0.72425	0.00054655	0.0025835
SVIL-AS1	-2.27933	2.38054	0.000229688	0.00124294
ITGAM	-2.28059	3.03921	0.00121234	0.00501865
CD47	-2.2867	6.35716	3.43021e-07	4.85061e-06
IBSP	-2.28733	-0.0112755	9.01806e-05	0.000561439
LAT2	-2.28951	1.88279	3.05026e-06	3.1637e-05
ADRA2C	-2.29947	2.21329	1.76349e-08	3.5408e-07
NOTCH4	-2.30109	2.66645	1.45423e-12	7.11063e-11
CPNE7	-2.30518	0.617377	1.57385e-06	1.78345e-05
GXYLT2	-2.30778	0.486814	0.00216031	0.00811574
RASA3	-2.30911	3.63857	0.00105224	0.00445621
GFPT2	-2.30934	2.12674	0.000664935	0.0030419
HCAR1	-2.315	4.21197	2.51141e-14	1.66616e-12
EDN2	-2.31598	4.21818	7.66116e-05	0.000490132
HOXA4	-2.32092	2.92724	9.2152e-09	1.95742e-07
TLE2	-2.32415	2.95895	7.38947e-08	1.26911e-06
LINC00202-1	-2.32712	2.3006	2.44049e-07	3.57526e-06
NUPR1	-2.33196	2.4594	0.000171165	0.00096581
CLMN	-2.332	5.34353	2.69234e-16	2.45737e-14
MARVELD3	-2.33522	3.69214	0.00042265	0.00208692
TINCR	-2.3382	4.99154	0.00191372	0.00732789
SLC44A5	-2.33871	4.73198	6.51762e-17	6.50035e-15
PCSK1N	-2.34406	4.48908	7.07376e-15	5.19663e-13
FBXO32	-2.35045	2.76801	1.91962e-08	3.81392e-07
RBP7	-2.35871	2.80624	9.34273e-07	1.14952e-05
MAPK10	-2.36155	2.47046	3.09543e-07	4.4313e-06
LSAMP	-2.36217	1.2784	6.16557e-05	0.000407431
TNFSF10	-2.36394	4.97055	3.1937e-11	1.22385e-09
MGC16275	-2.36607	0.213229	0.000275068	0.00144906
FAM43A	-2.36891	1.16835	7.2879e-08	1.25579e-06
ANXA8	-2.37023	3.09872	0.000255832	0.00136238
CD109	-2.37098	6.73375	1.74675e-05	0.000140299
OTOF	-2.37807	3.12168	0.00247867	0.00909777
PI15	-2.38711	3.72926	0.000209041	0.001147
SSC4D	-2.38851	2.01293	1.42538e-07	2.24778e-06
PTPN13	-2.3949	7.71119	6.04584e-08	1.07118e-06
FANK1	-2.396	2.11552	5.58312e-06	5.31154e-05
C1QL1	-2.40107	0.591222	7.93536e-05	0.000504179
ART5	-2.40132	0.699775	0.00226754	0.00846114
SNCAIP	-2.40199	0.429766	0.000115949	0.000690742
FOXS1	-2.40206	0.528361	0.000490117	0.00236189
KREMEN1	-2.40224	5.02252	1.50358e-05	0.0001234
INSR	-2.4049	3.83968	1.02559e-14	7.39017e-13
TBC1D2	-2.40814	3.01313	6.72204e-08	1.17169e-06
GPR132	-2.4082	2.79488	2.14449e-05	0.000166389
LOC101928841	-2.41149	0.588935	1.79613e-06	1.98984e-05
IGSF11	-2.41205	2.58155	4.59158e-07	6.22405e-06
KAZN	-2.41998	2.33204	0.00010115	0.000617664
CYYR1	-2.42267	3.33482	1.66273e-05	0.0001347
PLEKHO1	-2.4264	3.59291	7.22557e-07	9.23745e-06
C1QL4	-2.4279	0.291858	3.11908e-05	0.000228359
SMAGP	-2.4282	4.13705	9.75756e-05	0.000600772
HOXA2	-2.43255	1.71963	9.3991e-08	1.55768e-06
PLTP	-2.44422	6.96119	3.3264e-32	1.35394e-29
RAB27B	-2.44929	3.48926	0.000776452	0.00346265
SPG20	-2.46304	2.7634	0.00100974	0.00430908
ARHGAP26	-2.46304	2.06594	3.59335e-09	8.37706e-08
GPR176	-2.46767	2.9477	5.72516e-08	1.01807e-06
TMEM121	-2.47175	0.401672	4.85676e-06	4.74953e-05
EFEMP1	-2.47721	9.10724	0.000195112	0.00108251
GATA4	-2.48062	2.78166	0.000894353	0.00389501
PPAP2C	-2.48194	1.38247	0.000968785	0.00415785
RASSF2	-2.48221	1.55337	0.000312187	0.00161412
SCNN1B	-2.48334	2.09273	0.000382811	0.00192171
ALG1L	-2.48353	0.397906	0.00189817	0.00728131
DOCK2	-2.48499	0.403061	0.00220043	0.00823318
HOXD9	-2.48647	3.06214	1.61172e-05	0.000131112
AP3B2	-2.48718	1.30787	2.41725e-05	0.000183672
IL27RA	-2.49217	2.89926	3.24193e-08	6.1259e-07
PDZD2	-2.49725	2.2493	3.02111e-12	1.42181e-10
KIAA1804	-2.49831	1.93408	2.11144e-06	2.29425e-05
SYN2	-2.49914	0.641721	0.000116619	0.000693637
LAMA4	-2.51249	3.26839	0.000187074	0.00104269
IGSF1	-2.51261	1.65705	1.62043e-09	4.14325e-08
RDH10	-2.51503	6.45792	3.25053e-10	9.99042e-09
TMEM238	-2.51618	0.169129	4.58859e-06	4.50777e-05
IL4I1	-2.51619	2.15761	0.000519043	0.00247995
CCDC81	-2.51686	0.73892	2.24444e-05	0.000172016
EFNA1	-2.519	6.0984	0.000300485	0.00156153
FAM160A1	-2.51966	2.84182	0.000470959	0.00228206
CD86	-2.51975	0.17908	0.00017533	0.000985872
NWD1	-2.52135	-0.255009	1.19024e-05	0.000100986
CYFIP2	-2.52955	2.52956	2.94155e-13	1.60506e-11
HLA-DPA1	-2.53015	2.99553	0.000130097	0.00076206
LOC440910	-2.53015	3.06973	1.16965e-08	2.43637e-07
ARNT2	-2.53135	2.16839	5.76829e-05	0.00038478
ATP1B1	-2.53434	4.47517	6.649e-05	0.000434421
PPP4R4	-2.53816	0.918339	7.55431e-06	6.86588e-05
OTX1	-2.5398	2.43852	4.97195e-07	6.67953e-06
CALD1	-2.54407	6.52603	2.01929e-05	0.000158305
B4GALNT1	-2.54767	3.56715	1.46705e-11	5.95521e-10
TMEM229B	-2.54956	2.82546	8.238e-09	1.77488e-07
RIPK3	-2.55132	1.96098	2.07213e-07	3.09279e-06
LRP4	-2.55325	4.4025	4.58173e-13	2.40421e-11
NRARP	-2.55386	4.48483	1.7129e-13	9.95993e-12
KC6	-2.56336	1.09113	2.26577e-09	5.59386e-08
OXCT1	-2.57147	3.23703	2.77088e-06	2.91406e-05
PEG3	-2.572	8.67207	0.000131465	0.000768581
ARHGEF26	-2.57207	2.58853	3.45753e-05	0.000249978
GPAT3	-2.57221	1.40042	0.000226518	0.00122799
MYO1H	-2.57384	0.0998515	0.00092807	0.00401284
CAMK1D	-2.57407	2.33029	6.80619e-06	6.3282e-05
TRIM29	-2.57426	7.15985	0.000233191	0.00125828
ARRDC4	-2.57942	4.74231	2.18458e-07	3.24135e-06
FAM171A1	-2.58164	1.63374	9.59082e-05	0.000591231
PVRL1	-2.59007	6.90477	8.23441e-06	7.40359e-05
SLITRK3	-2.59033	0.448172	0.00178791	0.00691318
KIAA0922	-2.59192	4.2655	4.83288e-10	1.40237e-08
TANC2	-2.59695	6.39208	2.62852e-13	1.46613e-11
HSPA2	-2.59811	4.26091	1.92277e-08	3.81514e-07
UST	-2.5984	0.285532	0.00240884	0.00889582
SEPT5-GP1BB	-2.59948	1.60361	1.35686e-07	2.14421e-06
CSTF2T	-2.60072	4.41247	7.65417e-23	1.46857e-20
CCR1	-2.60313	4.3794	0.000149613	0.000859007
CBR3-AS1	-2.60636	0.865421	0.000162606	0.00092619
SPTBN2	-2.61332	5.45097	2.494e-05	0.000188932
ID1	-2.6144	6.40353	1.59784e-31	6.01588e-29
TC2N	-2.62408	3.72306	1.7275e-05	0.000139124
RHOV	-2.63294	3.87842	0.000254117	0.00135659
CELSR1	-2.6407	6.29734	3.74223e-10	1.12491e-08
CDC42EP5	-2.64466	3.46372	6.63358e-11	2.41309e-09
CLIC3	-2.64685	5.90873	8.20159e-07	1.03102e-05
MAP7	-2.64774	3.96779	0.00205827	0.00778245
KLF15	-2.64798	0.0381833	0.00172415	0.00671991
CD36	-2.65583	5.30463	0.000206087	0.00113438
FAM189A2	-2.65798	2.62685	3.69876e-05	0.000264912
KLF9	-2.65849	4.42409	6.07363e-06	5.7061e-05
DUSP8	-2.66326	0.173053	0.000375813	0.00189479
C2	-2.67183	1.8165	0.00113052	0.00473348
P3H2	-2.67554	1.96512	0.000727984	0.00327952
ZNF425	-2.67716	0.850367	9.29785e-05	0.000576949
LOC644285	-2.67871	0.900301	4.37225e-07	5.96972e-06
NXN	-2.68025	7.00921	4.89511e-17	5.11946e-15
KRT17	-2.68161	5.54071	5.59721e-09	1.2488e-07
FLJ32255	-2.68553	1.71118	2.54478e-13	1.4247e-11
AP1M2	-2.68616	4.97961	1.18637e-10	3.9704e-09
FAM83F	-2.68953	1.79598	0.00267769	0.00968366
WNT5B	-2.69116	1.37033	0.00264245	0.00958
SVEP1	-2.69219	2.18033	5.38369e-06	5.13805e-05
RASGRP2	-2.71388	2.46565	1.75259e-06	1.95947e-05
LIFR	-2.71414	2.35539	0.000399803	0.00199504
MICAL2	-2.71784	4.14886	0.00080358	0.00356253
GBP4	-2.72054	5.50988	2.23313e-14	1.50138e-12
IL6R	-2.72147	4.64789	4.15357e-06	4.15357e-05
ARHGAP44	-2.72158	1.4743	0.000109656	0.000659251
FXYD6	-2.72289	1.83087	1.62422e-13	9.51783e-12
FBLN5	-2.72556	1.63028	1.63096e-05	0.000132339
FUT1	-2.72589	3.65324	4.63208e-07	6.2733e-06
EREG	-2.72851	6.03034	1.35027e-05	0.00011266
CRYM	-2.73226	0.0511623	0.000204292	0.00112698
CLUL1	-2.73567	0.673304	1.52628e-07	2.38194e-06
MMP9	-2.73691	4.67022	2.10373e-05	0.000163986
UPK3BL	-2.74657	3.64673	4.7084e-05	0.000324061
SERPING1	-2.75612	5.98092	2.74093e-13	1.51759e-11
GLI1	-2.75729	1.95332	0.000214033	0.00117042
PCDHGA4	-2.76405	1.6229	2.11792e-10	6.80083e-09
LINC01436	-2.76482	0.903626	0.000160909	0.00091722
SYTL1	-2.77218	5.64656	7.37549e-08	1.26911e-06
SLC22A17	-2.78371	3.33301	2.82151e-09	6.78785e-08
MPP7	-2.78577	3.85652	0.000100631	0.000615305
DIO2	-2.78981	0.755678	0.00256957	0.00936537
ATP8B1	-2.79	5.62261	4.6048e-05	0.00031782
SLC7A8	-2.79238	1.76075	0.000926255	0.00400615
ARL14	-2.79931	0.10323	0.000175375	0.000985872
RASAL1	-2.80824	2.4587	2.73339e-05	0.000204089
HOXA5	-2.80964	3.5448	2.03267e-10	6.56908e-09
FAM183A	-2.81009	0.51827	2.94659e-10	9.14961e-09
NXPH3	-2.81518	2.5808	0.000147124	0.000847625
TLR5	-2.81617	-0.628452	0.00125315	0.00516062
PARD3B	-2.81862	2.08857	0.00178372	0.00690383
PLXDC1	-2.82114	2.60943	4.70391e-05	0.000323918
GPR158	-2.82726	1.20861	0.00111226	0.00466983
LGALS7	-2.82987	2.20036	6.55157e-07	8.46924e-06
COL26A1	-2.83	2.90471	0.00227955	0.00850385
TMC5	-2.83383	3.1262	0.000127026	0.000746977
CCDC152	-2.83556	0.644263	0.00109961	0.00462832
MAOA	-2.83922	0.545099	0.00136718	0.00554233
ANXA8L1	-2.83944	3.34815	2.40343e-06	2.57621e-05
RUFY4	-2.84353	1.17759	4.00438e-07	5.55303e-06
EPDR1	-2.84552	3.49797	9.53383e-08	1.57434e-06
CASZ1	-2.84559	3.76089	4.25713e-07	5.85501e-06
FAT1	-2.84852	6.77636	1.02439e-12	5.13661e-11
IGFBP6	-2.85039	7.56583	6.81844e-08	1.18301e-06
FAM134B	-2.85557	0.736923	3.55334e-05	0.000256167
NMUR1	-2.85922	0.164391	3.83938e-07	5.34885e-06
RTP4	-2.8602	2.79061	1.85612e-10	6.04162e-09
HCG26	-2.86702	0.736604	2.8578e-08	5.45482e-07
ICAM1	-2.87814	6.14627	8.61529e-08	1.44968e-06
KIAA1644	-2.88298	0.23444	0.000348612	0.00177548
BLACAT1	-2.88352	0.916158	4.17622e-07	5.75951e-06
NFKBIZ	-2.88941	5.12914	6.75139e-07	8.67542e-06
RFX2	-2.89009	2.64402	7.57103e-12	3.27643e-10
LCP1	-2.89288	3.60465	2.614e-10	8.18379e-09
LMO7	-2.89437	4.10869	0.000654288	0.00300505
EBF4	-2.8983	1.79614	5.74995e-06	5.44618e-05
ITGA11	-2.90164	2.93332	0.00158031	0.00624988
CD96	-2.90269	-0.332357	0.00137828	0.00558431
SPOCK2	-2.90483	7.46983	6.62177e-13	3.42901e-11
HPSE	-2.9067	1.14338	0.000261212	0.00138384
FAM92B	-2.90786	1.29417	2.67022e-05	0.000200067
PANX2	-2.90894	0.658918	1.71819e-06	1.92672e-05
BMP2	-2.9144	2.17216	9.92583e-07	1.20648e-05
JAG2	-2.9166	6.09796	3.36716e-13	1.81754e-11
FOXJ1	-2.91785	2.05283	0.000251145	0.00134265
SASH1	-2.92274	4.26606	7.38669e-05	0.000475603
SYNGR3	-2.94217	1.22889	1.07229e-05	9.2915e-05
SCG2	-2.95695	5.1978	9.33613e-05	0.000578847
POM121L2	-2.96242	-0.288538	0.00016763	0.000951487
MCC	-2.97509	2.887	7.397e-11	2.64605e-09
GNAT3	-2.97575	1.68612	0.000858147	0.00376236
KRT4	-2.97917	5.04367	3.77108e-05	0.000269286
CNTNAP3P2	-2.98673	0.375855	1.88969e-05	0.000149704
OBSCN	-2.99109	5.78626	5.59799e-23	1.10929e-20
SERPINB7	-2.99154	4.06574	0.00162293	0.00639994
GALNT3	-2.99266	4.42728	7.41812e-05	0.000477218
B3GNT8	-2.99279	0.478194	0.000281634	0.00147887
CTGF	-2.99748	6.2774	0.00029849	0.00155384
CAMK2D	-2.99949	5.84061	8.8464e-16	7.48465e-14
ADAMTS10	-3.00691	2.23729	4.04316e-09	9.33897e-08
THBS1	-3.00809	6.18163	5.66704e-05	0.000379651
BCL6	-3.01047	3.50828	6.0065e-09	1.32636e-07
NSG1	-3.01078	2.49077	0.00134602	0.00547128
AGFG2	-3.01225	4.95631	7.70648e-14	4.77611e-12
LINC00964	-3.01338	0.579218	0.00205941	0.00778481
GCNT1	-3.01469	1.56738	3.95133e-07	5.48958e-06
RPS6KA2	-3.01525	1.59618	5.17098e-07	6.91608e-06
TP53AIP1	-3.01528	2.0629	4.2522e-07	5.85358e-06
LARGE	-3.01741	-0.146213	0.000301607	0.00156646
HAS3	-3.01924	6.35229	7.98213e-05	0.000506578
SRGN	-3.02363	3.63427	9.57598e-07	1.16867e-05
FREM2	-3.03244	6.19381	0.00152842	0.00609143
FZD7	-3.03496	3.92729	0.000144228	0.00083317
CLDN9	-3.03708	2.13378	1.08538e-05	9.38337e-05
IGFL2	-3.04387	2.04876	1.769e-10	5.81683e-09
BMPR1B	-3.04427	0.795732	0.00211877	0.00797917
ZC3H12A	-3.04469	5.07703	1.09574e-07	1.7763e-06
FOXO1	-3.05547	2.31036	1.82077e-08	3.63672e-07
KIRREL2	-3.06332	1.77321	2.62957e-09	6.3906e-08
PCDHB11	-3.07356	1.91489	3.45672e-09	8.09615e-08
DLX6-AS1	-3.07536	0.764382	0.000125737	0.000740846
MAMDC2	-3.07571	0.753151	0.00201255	0.00764607
KIAA0513	-3.07684	1.81544	6.04184e-14	3.80712e-12
PCDHGB6	-3.07858	2.36552	3.40982e-21	5.13518e-19
CARD16	-3.08297	1.5624	2.46416e-05	0.000186953
COL6A1	-3.08469	7.19692	5.38827e-08	9.72989e-07
SH2D3C	-3.09323	1.62144	9.9661e-05	0.000611114
FSTL5	-3.09661	6.15501	0.000418886	0.00207378
AREG	-3.10353	4.85575	9.21201e-06	8.17037e-05
CD14	-3.11086	2.54521	4.56875e-05	0.000316056
ZNF827	-3.113	4.41654	6.52832e-16	5.65474e-14
NFIX	-3.11506	4.30652	1.77226e-31	6.50983e-29
HOXA3	-3.11517	2.88664	9.45848e-13	4.79612e-11
S1PR5	-3.12669	4.26255	4.10569e-10	1.22439e-08
HES4	-3.13496	1.36506	1.05065e-07	1.71428e-06
TBX3	-3.13687	5.23092	0.00172844	0.00673141
LINC01139	-3.14133	-0.165258	0.000962764	0.00413555
SERPINB2	-3.14278	7.09544	6.57075e-14	4.10604e-12
SLC13A3	-3.14603	0.502958	4.48168e-07	6.09153e-06
C2orf66	-3.15493	1.0116	5.37199e-10	1.54394e-08
BNIPL	-3.15839	2.2444	0.000448955	0.00219521
GSDMC	-3.16306	2.53198	0.000748837	0.00336157
ACSL1	-3.16518	5.7479	1.68149e-09	4.27035e-08
SLC1A2	-3.16671	-0.34804	0.00033326	0.00170653
ZMYND15	-3.1718	0.468172	6.95133e-05	0.000452016
UCHL1	-3.1723	7.24072	6.81761e-11	2.46811e-09
PERM1	-3.17343	1.41913	6.71362e-05	0.000438263
FAM132A	-3.17515	-0.00800861	1.97398e-06	2.16204e-05
PCDHGC5	-3.1753	0.245667	1.44333e-09	3.74769e-08
BTBD16	-3.17629	0.79909	5.98624e-06	5.63807e-05
RHOBTB1	-3.18784	5.86936	8.06195e-06	7.26154e-05
LINC01503	-3.19008	1.23791	7.2609e-09	1.57791e-07
TFEC	-3.19448	1.19089	0.00276176	0.00993839
RND1	-3.20452	0.374757	0.000182238	0.00101837
RDH10-AS1	-3.20508	-0.163693	5.31107e-07	7.07204e-06
HEG1	-3.20779	4.71872	8.28074e-07	1.03664e-05
SDK2	-3.20818	1.26668	8.46835e-08	1.42655e-06
ARHGEF16	-3.2107	3.51887	2.72108e-07	3.94413e-06
WNT6	-3.21337	3.66012	0.00094602	0.00407291
TUBB4A	-3.21496	1.2094	8.56603e-07	1.06703e-05
ALPL	-3.2155	0.928981	0.000586718	0.00274494
CORIN	-3.21852	1.08207	0.000122378	0.000723602
CFAP57	-3.22327	3.42728	8.74526e-22	1.43156e-19
MFGE8	-3.22953	5.62311	7.77985e-14	4.80182e-12
TFPI	-3.23488	6.32382	1.09776e-07	1.77667e-06
PLEKHG1	-3.23777	2.78077	0.00111425	0.00467424
GRIP1	-3.24212	1.77085	8.52971e-07	1.06427e-05
TRIM9	-3.24299	3.55937	2.32948e-19	3.07736e-17
CPNE4	-3.24456	1.15374	0.000543466	0.00257054
EPHB3	-3.24684	3.47852	1.5873e-05	0.000129355
HAPLN3	-3.24734	3.58291	4.07734e-07	5.64382e-06
ZNF469	-3.25565	2.03004	0.000409042	0.00203172
EDAR	-3.258	3.36137	0.000999553	0.00427164
FLRT2	-3.2588	5.60396	8.39987e-06	7.51647e-05
FGL2	-3.26815	-0.716475	0.000542092	0.00256565
BGN	-3.26894	5.94782	1.22521e-07	1.96713e-06
CHRD	-3.27028	2.10719	4.0335e-08	7.48086e-07
TYMP	-3.27033	5.82759	6.59094e-34	3.20192e-31
CNTNAP3B	-3.27288	3.12689	3.1258e-14	2.05566e-12
ADGRG1	-3.28383	7.23616	1.36656e-12	6.7037e-11
SFTPD	-3.29193	1.36821	0.0003528	0.00179378
MEG9	-3.29435	0.805561	1.76651e-05	0.000141358
CD38	-3.29534	1.50232	1.29413e-06	1.5167e-05
FYN	-3.29649	2.19621	0.000498489	0.00239237
KIF26B	-3.29792	1.27904	0.000325492	0.00167244
ADGRL1	-3.30529	4.56148	5.49079e-39	4.35218e-36
LOC728739	-3.31389	-0.281336	9.916e-05	0.000608785
CAMK2N1	-3.31401	5.30862	2.18528e-06	2.36594e-05
ALOX12P2	-3.31745	0.827268	0.000331465	0.00169791
GAS7	-3.31801	1.92809	0.00184195	0.0070964
GLIS3	-3.33507	2.2085	0.00196485	0.00749889
SIRPB2	-3.33547	1.53415	0.000116364	0.000692903
FAP	-3.33929	3.78055	0.000868782	0.00379903
NACAD	-3.34305	3.02161	5.07429e-08	9.22508e-07
BMPER	-3.34617	0.367456	0.000115414	0.000688046
SPARCL1	-3.35137	3.36891	3.55947e-15	2.7211e-13
DGAT2	-3.36829	3.24912	1.63124e-07	2.52222e-06
ROBO1	-3.37931	3.39639	0.000133717	0.000780234
CPAMD8	-3.3845	2.30765	4.38501e-05	0.0003063
PCDHGA10	-3.38606	0.169441	1.36768e-08	2.82154e-07
KRTCAP3	-3.38652	2.47217	0.000140875	0.000815992
SLC1A3	-3.3932	4.84723	0.000246293	0.00131952
HRASLS2	-3.40862	2.66029	9.11876e-08	1.51912e-06
PRRT2	-3.411	4.90162	2.02494e-13	1.15514e-11
KIF5A	-3.42605	1.87494	8.83341e-10	2.42315e-08
CPXM1	-3.42661	2.75375	7.64407e-05	0.000489276
ADAP1	-3.43054	3.71465	3.06883e-05	0.000225337
C12orf42	-3.43578	0.0145424	3.03801e-05	0.000223728
SLC45A1	-3.43744	2.63468	4.3105e-10	1.26839e-08
SGSM1	-3.44164	1.91728	0.000759611	0.00340064
CRB3	-3.44292	2.42523	0.000206205	0.00113462
FAM83B	-3.44993	5.52509	0.000168396	0.000954119
NDRG2	-3.46062	3.6216	3.75611e-09	8.72949e-08
PSCA	-3.46221	3.17515	0.000223264	0.0012156
MLPH	-3.4627	2.19334	8.76749e-10	2.41386e-08
PNMA6A	-3.46827	1.37603	1.11287e-07	1.79441e-06
GLB1L2	-3.47812	3.70155	7.31759e-17	7.25019e-15
MAL2	-3.48764	1.23457	0.000694278	0.00315695
SLC43A3	-3.49531	1.71054	0.000589174	0.00275131
PIP5K1B	-3.49831	2.98968	0.000101886	0.000621216
GJB5	-3.49838	3.10166	0.000337253	0.00172521
DCBLD2	-3.50514	4.49853	0.000107328	0.000648102
PHLDB2	-3.50934	5.56904	8.14087e-15	5.95153e-13
AIM1	-3.51753	4.61627	1.43602e-06	1.64941e-05
MID1	-3.52436	5.99045	0.000533295	0.00253197
LRRC17	-3.52668	0.855754	0.000811281	0.00358927
CPA4	-3.53514	0.138437	7.39053e-08	1.26911e-06
MEGF6	-3.54114	2.7207	5.53828e-12	2.44594e-10
WWC1	-3.5419	6.05845	0.000167698	0.000951487
PRKCH	-3.54911	4.00864	0.000119596	0.000710217
ADGRF1	-3.55976	2.49525	0.00104928	0.00444595
PDGFRA	-3.57486	3.44786	8.94689e-05	0.000557996
PHYHIP	-3.57869	2.31022	1.02823e-06	1.24579e-05
PSD4	-3.58125	3.84706	2.50894e-13	1.40988e-11
HS3ST6	-3.58398	1.07451	4.78352e-05	0.000328499
PODNL1	-3.58956	1.87442	2.67907e-06	2.83135e-05
KLHL13	-3.61634	0.790785	5.49506e-07	7.26564e-06
ADAMTS17	-3.61658	0.337301	3.11772e-05	0.000228359
CSF3	-3.61982	1.44326	0.00117177	0.0048802
ACTA2	-3.62316	6.17073	1.98475e-23	4.09456e-21
TNFSF9	-3.62477	0.925066	8.64726e-06	7.71491e-05
SOCS3	-3.62721	4.79149	0.000126384	0.000743783
CCNJL	-3.63368	1.74793	6.82469e-05	0.000444357
JAKMIP3	-3.63751	0.3218	3.51791e-06	3.59916e-05
MEG3	-3.6386	6.13806	7.97808e-08	1.35609e-06
SDK1	-3.64993	4.60122	4.3541e-18	5.12287e-16
PSORS1C2	-3.6605	3.10502	0.000277123	0.00145722
SCN4B	-3.66881	0.191797	0.000240723	0.00129382
SOX4	-3.66996	3.96824	5.02268e-06	4.87057e-05
ELMOD1	-3.67661	1.01444	3.73568e-07	5.23085e-06
TNNI1	-3.68038	-0.0947368	1.77467e-05	0.000141785
B4GALNT3	-3.68301	4.0985	0.000449614	0.00219772
PHYHD1	-3.68678	1.40661	3.7156e-05	0.000265703
C16orf74	-3.68741	1.79509	9.2836e-15	6.75416e-13
RUNX1	-3.68836	3.7191	3.89197e-12	1.77615e-10
SLC13A5	-3.68921	2.75423	1.05264e-07	1.71567e-06
CXCL11	-3.69097	0.670219	0.000506058	0.00242483
NCCRP1	-3.69333	4.85135	6.54237e-05	0.000428383
LAMC3	-3.69926	3.26887	4.76787e-20	6.71067e-18
COL15A1	-3.69945	3.46777	0.00160049	0.00631807
ENKUR	-3.70294	-0.0104569	0.000108635	0.000653373
STON2	-3.70327	5.02094	1.27332e-06	1.49697e-05
OLFML1	-3.70459	0.328866	0.000963047	0.00413558
EPN3	-3.70517	4.47104	6.57404e-06	6.14938e-05
OSGIN1	-3.70903	3.16198	1.71477e-05	0.00013835
FOXD3	-3.71314	-0.900961	0.00180338	0.00696807
FOXN3	-3.71374	4.32163	4.31219e-10	1.26839e-08
DNAH6	-3.72402	0.725407	8.98014e-12	3.80961e-10
MGLL	-3.72917	2.58577	3.77752e-05	0.000269491
LHFP	-3.73305	3.41649	4.48888e-15	3.38013e-13
KSR2	-3.7391	2.43727	8.14596e-08	1.37996e-06
ILDR2	-3.74308	-0.0901478	5.82824e-05	0.000388287
CHODL	-3.7451	0.6789	1.34303e-06	1.55945e-05
CALCR	-3.74614	0.750693	4.87831e-05	0.000333248
NHS	-3.74752	1.69639	0.000483146	0.00233136
CNN1	-3.75259	3.0693	1.45636e-14	1.02489e-12
PCNXL2	-3.75277	2.44048	4.21922e-10	1.25328e-08
BCO2	-3.75703	2.36094	3.30744e-18	3.95772e-16
KIAA1217	-3.75772	4.63304	5.54172e-09	1.23825e-07
SHROOM3	-3.75856	5.43694	6.66756e-12	2.91053e-10
WSCD1	-3.76386	0.24621	1.19125e-06	1.41485e-05
KLHDC7B	-3.77788	3.40935	4.64155e-09	1.05432e-07
SLC4A4	-3.78913	0.48708	2.19011e-09	5.42484e-08
OVOL2	-3.80072	1.73563	0.00125091	0.00515282
CALN1	-3.80638	-0.204958	0.00118068	0.00491052
SYK	-3.8121	0.801509	5.4454e-05	0.000366433
CYP2W1	-3.81625	3.57853	0.00177181	0.00687011
KCNH3	-3.81717	2.00554	3.67627e-07	5.15979e-06
CADPS2	-3.83115	0.318718	0.000224118	0.00121893
FYB	-3.83701	3.96277	0.00113433	0.00474658
GJB4	-3.83764	3.39492	0.00121986	0.00504421
DSC3	-3.84393	9.02835	1.25656e-15	1.02291e-13
XKR5	-3.84739	0.4055	6.09648e-08	1.07762e-06
WFDC2	-3.87254	3.69622	5.02113e-05	0.000340886
MYOM2	-3.87678	0.172845	1.44521e-05	0.000119456
CCDC184	-3.88842	1.95413	2.87123e-08	5.4735e-07
LAMB1	-3.88983	6.65872	6.91536e-05	0.000449872
G0S2	-3.89225	0.639893	0.00139503	0.00564395
IFITM10	-3.89248	3.08472	8.31247e-06	7.46041e-05
ROBO2	-3.89672	0.0216123	0.00204462	0.00773862
BAMBI	-3.89857	1.84843	3.92542e-05	0.000278066
ADAM12	-3.90154	4.20596	6.48837e-05	0.000425402
C1R	-3.90384	5.42665	6.29036e-12	2.76189e-10
HUNK	-3.90915	1.90619	0.000208925	0.001147
TMPRSS13	-3.92568	1.45965	2.48269e-06	2.64797e-05
CX3CL1	-3.92705	2.36382	0.00165092	0.00648651
HOXC13	-3.94525	2.46743	0.00012909	0.000757044
RPRM	-3.9467	-0.216613	0.00157226	0.00622458
SLCO1B3	-3.95082	-0.0384155	6.51572e-05	0.000426965
DLL1	-3.95237	1.22904	6.3199e-05	0.000415623
PRUNE2	-3.95548	2.73605	2.80709e-06	2.94393e-05
FOXI1	-3.95805	4.18419	0.000183323	0.00102368
CLSTN2	-3.95929	0.0886756	0.00152201	0.00607067
FLJ16779	-3.97966	0.312409	0.000131301	0.000767918
LOC100130992	-3.9877	-0.179851	5.11294e-09	1.15444e-07
CNGB1	-4.00456	0.604468	0.000341877	0.00174768
[truncated: 526 more rows]
