# Supplementary material for: A bladder cancer patient-derived xenograft displays aggressive growth dynamics in vivo and in organoid culture
Source: Sci Rep. 2021 Feb 25;11:4609. doi: 10.1038/s41598-021-83662-7 (PMC7907272; doi:10.1038/s41598-021-83662-7)
Supplement: Supplementary file 3 — Supplementary Information 3. [file 41598_2021_83662_MOESM3_ESM.xlsx]

## Sheet: Sheet1
Table S2. Late vs. early organoids
Symbol	logFC	logCPM	PValue	FDR
KLHL1	11.7227	1.50448	4.13469e-18	2.22387e-15
RHO	10.4026	2.21589	9.36388e-28	2.8204e-24
HTR1F	8.89174	2.09223	5.52766e-06	0.000164845
OSTN	7.94294	0.306345	6.53388e-08	3.69925e-06
SLC7A4	7.68159	4.78437	1.37218e-05	0.000364463
UTS2B	7.14521	3.98147	3.73529e-48	5.62535e-44
RGS1	7.04302	3.82325	5.19761e-07	2.21118e-05
NTS	6.79268	8.85478	3.67762e-08	2.2243e-06
RERGL	6.52581	-0.879273	0.000490771	0.00654651
SH3PXD2A-AS1	6.48788	1.71324	1.58582e-09	1.50115e-07
ASB4	6.3409	5.41263	2.69732e-12	4.77902e-10
CCRL2	6.32758	3.79409	2.55143e-05	0.000613051
MGST1	6.16504	2.39672	0.000326575	0.00470643
IL1RAPL1	5.99504	-0.496818	1.1151e-06	4.26227e-05
SLC7A11-AS1	5.97163	3.92642	1.0688e-06	4.11666e-05
TUBA3FP	5.95653	4.14349	1.14951e-20	7.86892e-18
CCR5	5.87003	2.43395	9.06211e-08	4.96274e-06
MYBPH	5.8301	2.40806	1.77629e-09	1.6115e-07
LOC102724297	5.67082	2.1074	5.4778e-07	2.30435e-05
GNG11	5.66348	6.40647	1.59501e-05	0.000414868
CUBN	5.63471	2.73712	2.58407e-07	1.20483e-05
TFPI2	5.59859	6.96678	0.000464772	0.0062663
LINC01305	5.59649	3.40556	4.39989e-08	2.60875e-06
SP9	5.54963	1.87376	3.66644e-18	2.04506e-15
HPCAL4	5.43732	1.36735	4.50813e-12	7.62836e-10
RASSF9	5.41725	3.2	0.000523253	0.00690034
BIRC7	5.41197	0.758486	2.53276e-09	2.24373e-07
INPP4B	5.39989	4.57825	4.12058e-12	7.13286e-10
ACSS3	5.26618	2.13742	5.38551e-17	2.25294e-14
KCNH7	5.23467	2.83948	4.74771e-09	3.90713e-07
DCAF8L2	5.07351	0.455624	4.83678e-11	6.12117e-09
P2RX6	5.0684	3.29053	1.87413e-07	9.16377e-06
PIK3C2G	5.04922	1.44896	2.72369e-05	0.000643937
LOC100507639	5.01039	3.28315	3.73197e-16	1.44112e-13
ABCD2	5.00552	-0.264333	8.6589e-06	0.000246509
NECAB1	4.92989	2.93323	4.31189e-06	0.000132796
PEAR1	4.9297	3.74535	3.86123e-10	4.21378e-08
C8orf88	4.82303	2.47937	6.08647e-05	0.00123868
TMEM52B	4.77935	3.49433	0.000540189	0.00705572
GRHL3	4.55915	4.42574	1.00771e-05	0.000282608
ADAMTS19	4.3467	4.73694	0.000278015	0.00416194
GJA1	4.33706	7.94846	7.90269e-05	0.00153172
KIT	4.27064	0.584725	0.000217835	0.00347154
CAMK4	4.23685	2.68923	1.20676e-05	0.000328242
TMEM196	4.18387	0.0666763	6.13576e-05	0.00124534
LOC102723824	4.02337	0.876235	1.70181e-05	0.000436614
LUZP2	3.94125	0.815053	2.38984e-05	0.000582913
FGF18	3.91905	0.605496	0.000123708	0.0022232
CAPN11	3.89118	-0.237711	0.000842543	0.00989758
PPFIA4	3.87694	5.34299	0.000246259	0.00380766
LOC101927267	3.85859	1.06905	6.30985e-06	0.000185962
RGS4	3.85136	4.98927	1.65765e-09	1.541e-07
SKAP1	3.84401	2.78982	4.44961e-05	0.00096837
LCA5	3.83191	5.21798	4.67838e-28	1.76141e-24
SYT12	3.65374	2.44345	3.84e-06	0.000121492
SMAD7	3.61568	4.25614	6.09079e-13	1.25654e-10
CA9	3.5715	2.88392	0.00064962	0.00812565
PTPRB	3.52139	4.91078	2.53321e-06	8.52457e-05
SALL4	3.48417	4.10194	0.000409229	0.00565411
LONRF3	3.44287	1.76197	2.69187e-06	9.00879e-05
WNT2	3.43035	4.43914	0.000403604	0.00560726
PON3	3.41855	2.09455	3.23213e-05	0.000742081
NOVA1	3.41513	1.63942	0.00070128	0.0085864
RGS2	3.41358	4.3846	5.18006e-06	0.000156336
ADAMTS19-AS1	3.38167	0.0534704	1.30974e-05	0.000350351
TOX2	3.36678	3.1597	6.47534e-06	0.000189725
NOG	3.32245	4.24072	2.95657e-14	7.54676e-12
FAM171A1	3.30534	1.63374	3.10589e-05	0.000719611
C4orf32	3.29538	2.32514	4.34372e-06	0.000133503
ETV4	3.25865	5.77144	7.93462e-12	1.21934e-09
AK4	3.25559	6.12055	1.23219e-06	4.60467e-05
S100A16	3.25173	7.63489	2.94995e-09	2.58292e-07
MTSS1	3.19858	7.10664	3.10648e-11	3.9986e-09
LINC00941	3.19683	2.22112	9.3371e-05	0.00174896
PREX1	3.19476	2.32595	5.80776e-12	9.30478e-10
FAM222A-AS1	3.19229	0.592882	5.22431e-07	2.21629e-05
NKD1	3.18865	1.99974	0.000618201	0.00782361
BMP2	3.18409	2.17216	6.37035e-06	0.000187013
KCNJ3	3.14739	3.16425	2.14218e-06	7.45063e-05
EFHB	3.08658	1.1411	0.000339347	0.00484779
CDH12	3.03079	4.42735	1.6381e-09	1.53228e-07
LRRK2	3.01375	3.03502	9.29888e-05	0.00174398
ADGRL3	3.01285	4.18111	1.40533e-11	2.03502e-09
TUBB2B	3.00107	4.83243	1.13971e-07	6.13e-06
LINC01234	2.98332	2.00936	8.49087e-07	3.35153e-05
WNT7A	2.97701	5.14511	0.000106308	0.00195244
WDR17	2.97522	2.08393	4.63296e-05	0.00100248
TNFRSF8	2.95834	1.64442	4.76547e-05	0.00102672
PRPH	2.95186	2.33709	6.91284e-05	0.00137526
FPR3	2.91169	4.48096	5.86139e-09	4.6705e-07
TXK	2.85936	2.58145	0.000231948	0.00366157
CPS1	2.85848	2.53481	3.90609e-06	0.000123066
BNIP3	2.8495	7.12536	0.000581051	0.00748422
PITPNC1	2.83673	4.65212	1.40363e-05	0.00037216
PRRX1	2.83296	3.51504	5.56771e-05	0.00115975
HTR1D	2.83051	2.0602	1.16279e-05	0.000318974
PRKAA2	2.80108	5.79485	8.14406e-09	6.25763e-07
TEAD2	2.79579	4.54308	5.86362e-08	3.4095e-06
NOTUM	2.79132	2.98177	2.07425e-05	0.000513865
MEI4	2.78127	1.39375	5.62884e-05	0.00116763
GATA2	2.76332	6.09778	1.1126e-08	8.01714e-07
PI15	2.73303	3.72926	0.000802968	0.0095519
SPN	2.71783	2.5607	1.0277e-05	0.000287147
RUNDC3B	2.71562	0.215253	1.59565e-06	5.79047e-05
SGK223	2.71515	5.15338	4.36137e-07	1.89892e-05
ANKRD37	2.71308	2.39595	0.000486037	0.00650064
SVIP	2.70521	4.78653	1.07509e-19	6.74621e-17
SLC6A16	2.68716	1.00853	0.00025473	0.00389082
ANK2	2.66237	3.17354	1.89437e-05	0.000479483
LOXL2	2.66191	4.96257	8.04913e-07	3.19841e-05
ASZ1	2.62327	2.42805	0.00013384	0.002363
DUSP6	2.62028	4.44595	8.52715e-07	3.35298e-05
DDN	2.55403	0.744944	4.2459e-06	0.00013157
CXCR4	2.54788	2.54058	0.000311279	0.00454691
LCK	2.44796	1.58567	2.22717e-05	0.000547165
BDNF	2.44179	2.6322	0.000176161	0.0029218
LIN28B	2.42036	6.13933	0.000244802	0.00379293
FBXL16	2.41885	1.61985	0.000260635	0.00396481
CD9	2.41813	8.19387	1.76586e-07	8.74798e-06
RAB3IL1	2.39425	2.78686	1.30769e-05	0.000350351
RBP7	2.3893	2.80624	4.97607e-05	0.00105847
ABCB1	2.38746	0.213947	5.35397e-05	0.00111873
MCAM	2.38668	7.03345	1.08743e-07	5.89074e-06
NAALADL2-AS2	2.38214	2.72371	5.01513e-05	0.00106228
PKDCC	2.36642	2.8882	2.18399e-05	0.000539195
LINC01351	2.35761	2.23755	0.000377118	0.005293
LRRIQ1	2.35658	1.2526	0.000573145	0.00741543
PFKFB4	2.3228	6.59828	2.59302e-05	0.000618887
PMAIP1	2.29363	4.30863	0.000244731	0.00379293
CCDC85A	2.28884	2.30834	0.000769373	0.00924721
UACA	2.2822	8.65425	8.78475e-10	8.99989e-08
KCNJ5	2.27439	0.710067	9.19988e-05	0.00173188
NRIP3	2.26206	1.08938	2.88399e-05	0.000676526
IGSF3	2.23436	6.3536	5.35592e-05	0.00111873
CERS1	2.21983	1.53949	1.96206e-05	0.000492477
RGS5	2.21466	4.13855	0.000137036	0.00239973
SMIM24	2.20698	1.46262	0.000729471	0.0088667
WLS	2.18068	5.571	1.86838e-05	0.000475301
TSC22D2	2.14204	6.51437	9.78127e-13	1.93824e-10
SLC2A13	2.13335	3.96554	7.66398e-05	0.00149507
LRP4	2.12649	4.4025	3.7818e-07	1.68502e-05
ENO2	2.11579	6.59656	0.000266915	0.00404808
REEP2	2.04932	3.22624	1.39032e-07	7.19781e-06
SPRY4	2.04754	5.72862	2.66767e-13	5.9081e-11
SMIM10	2.04459	4.7273	7.11628e-05	0.00140645
PKIA	2.03843	2.04086	0.000388674	0.00542901
ST8SIA4	2.02048	5.4522	0.000322794	0.0046743
CSPG5	1.99872	1.9142	0.000210932	0.00339384
CCDC40	1.99595	3.52996	2.21327e-07	1.05815e-05
UBXN10	1.9955	2.56685	0.000767202	0.00923586
RHEBL1	1.99464	1.62785	0.000314076	0.00458331
OGFRL1	1.98959	4.25542	1.50737e-11	2.16199e-09
LOXL3	1.98654	2.3107	1.03912e-05	0.000289263
TEC	1.96575	2.17846	1.22488e-07	6.50573e-06
DGKD	1.96203	6.22828	5.72907e-12	9.27739e-10
BARX1	1.92873	2.45316	8.50221e-05	0.00162286
SOCS2	1.92284	5.88145	2.29466e-09	2.04482e-07
TLDC2	1.92066	2.15965	1.52699e-07	7.71692e-06
BTBD19	1.89396	1.94955	1.84619e-05	0.00047045
FMNL1	1.89081	5.40114	2.41107e-05	0.000585657
TBC1D32	1.8464	4.08848	2.85516e-11	3.73902e-09
GBE1	1.843	6.09712	2.33359e-11	3.17575e-09
C16orf45	1.83827	3.51789	0.000489398	0.00653398
JAKMIP2-AS1	1.82235	2.62063	0.000545256	0.00710957
TMEM55A	1.79758	3.78407	3.62653e-06	0.0001167
IFI44L	1.79329	5.68983	0.000304492	0.00446944
IL17RD	1.78142	3.75209	2.15849e-05	0.000533775
FGD6	1.7651	5.87301	1.67685e-07	8.33445e-06
FOXO3	1.75076	5.44632	2.7738e-19	1.67094e-16
SLC16A3	1.73951	7.36388	0.000837844	0.00985776
TPD52	1.73165	6.08051	1.36683e-09	1.32803e-07
LIF	1.7222	5.73137	3.87598e-06	0.000122374
LINC00960	1.70145	2.01036	4.65149e-08	2.74711e-06
EFR3B	1.69684	3.37786	2.49622e-06	8.42895e-05
IFI44	1.67723	6.09574	0.000686754	0.00845622
PRICKLE4	1.67303	4.53602	3.90955e-14	9.49642e-12
GATA2-AS1	1.66281	3.67535	0.000697262	0.00854798
LDHA	1.62038	9.84296	1.94786e-05	0.00049078
MGARP	1.6198	2.47673	0.000366048	0.00516168
SEC14L4	1.61665	3.01851	0.000138824	0.00242821
PLEKHA5	1.61629	3.79888	4.26695e-07	1.87895e-05
CDH19	1.59624	6.78124	0.000141133	0.00246209
C3orf67	1.57657	3.14316	1.99609e-08	1.30818e-06
DDAH1	1.57076	5.28119	2.22561e-05	0.000547165
RASSF3	1.56263	6.22992	4.69838e-13	9.82745e-11
AP1AR	1.55525	5.21058	2.84545e-11	3.73902e-09
SPAG1	1.55429	4.42943	2.45898e-08	1.56254e-06
MXRA7	1.55042	6.74003	1.39172e-09	1.34354e-07
TMEM64	1.54476	5.3771	1.82893e-07	8.97186e-06
STMN3	1.53672	3.23675	6.73657e-05	0.00134857
MOSPD1	1.52665	5.90096	9.76969e-09	7.24786e-07
CLIC4	1.50242	7.6248	8.32156e-05	0.00160055
LOC151121	1.4977	1.6196	0.000281584	0.00419982
KIFAP3	1.48521	6.28061	1.55446e-10	1.84332e-08
HERC5	1.47775	4.83611	2.11509e-08	1.35546e-06
GLDN	1.47578	2.17794	6.52386e-05	0.00131174
SLC6A12	1.46265	1.95857	0.00076185	0.00919347
SLC35F2	1.45874	6.77902	1.35447e-05	0.000361673
PITPNM2	1.42408	4.80715	0.000697574	0.00854798
FADS3	1.42349	4.66049	0.00014751	0.00253604
MFSD2A	1.40816	3.75071	3.58614e-05	0.000814589
NMT2	1.40227	4.17859	0.000421561	0.00578206
FAM60A	1.39289	6.86015	4.3516e-05	0.000949783
SQLE	1.38607	7.6994	0.000171377	0.00286135
HIP1	1.38235	5.26574	6.24867e-07	2.57118e-05
C8orf58	1.3622	5.67921	1.09131e-07	5.89074e-06
EFHD2	1.36208	7.74091	0.000268666	0.00405829
FTH1P3	1.35967	2.99904	0.000175592	0.00291556
CRYZ	1.35877	6.74792	3.69511e-09	3.16184e-07
SLC39A14	1.35865	8.23394	0.000340984	0.00484912
TNS2	1.34952	4.60072	0.000196567	0.00320379
C2orf88	1.34393	2.1328	3.99402e-05	0.000888477
FRMD4B	1.31657	7.03377	8.15088e-06	0.000233369
FTH1	1.31537	11.1676	7.77687e-06	0.000223633
SV2A	1.29762	4.98209	1.05624e-08	7.68452e-07
ARHGAP12	1.29378	6.48754	1.0242e-09	1.01477e-07
PON2	1.29307	6.87701	3.75603e-09	3.1958e-07
SLK	1.29065	8.94012	3.94667e-09	3.33344e-07
TUBB2A	1.28974	5.39585	0.000116744	0.00212083
GNL3	1.27905	7.88077	2.00533e-08	1.30818e-06
CTSZ	1.27466	6.10564	3.18376e-06	0.000104689
RAB32	1.26198	4.56775	4.1455e-06	0.000129257
CHKA	1.25595	5.82071	1.70143e-05	0.000436614
MEX3D	1.25132	3.24628	0.000419893	0.0057697
KIF9	1.2504	2.99159	8.99403e-05	0.00170163
PSAT1	1.24715	7.23806	0.00074919	0.00906977
PTPRJ	1.24387	4.90787	1.37168e-05	0.000364463
IDNK	1.22662	2.8209	0.000807949	0.00959598
CAMK1	1.22123	4.7534	9.8566e-05	0.00182424
EML4	1.21965	8.85118	0.000625345	0.00790075
OBFC1	1.21948	6.18583	0.000181862	0.00298673
DYNLT3	1.21877	4.14872	5.97441e-07	2.47864e-05
FBXL19-AS1	1.21861	3.51731	0.000120904	0.00217801
THEM4	1.20351	4.24123	7.42905e-05	0.00145679
DYNC2H1	1.19564	5.45248	3.22192e-06	0.000105713
LOC101929709	1.19388	2.44505	0.000168783	0.00282745
CASD1	1.19082	5.79841	3.20157e-08	1.96798e-06
XKR9	1.18623	2.36355	2.39203e-05	0.000582913
PBX3	1.16161	6.66726	2.56257e-05	0.000613735
CENPE	1.14069	5.74271	1.72967e-06	6.20211e-05
DPH3	1.11956	5.69752	4.81261e-09	3.93902e-07
TRIQK	1.11781	4.98277	1.62351e-05	0.000420105
LRRC34	1.10488	2.8163	0.000651844	0.00813187
ZNF717	1.10235	3.41723	0.000251118	0.00386022
THAP7	1.09931	5.6896	1.18197e-06	4.45014e-05
LPIN2	1.09852	5.46696	8.90741e-06	0.00025258
PAM	1.08414	5.84024	0.000549827	0.00715678
FAM92A1	1.07848	5.1994	0.000395514	0.00551523
LYRM1	1.0763	3.78923	4.59022e-05	0.00099609
MYL12A	1.07393	8.98408	1.52768e-06	5.57065e-05
RAB23	1.07059	5.37044	5.61958e-05	0.00116732
CMTM8	1.0675	3.06197	5.00406e-05	0.00106228
ISOC1	1.06345	5.34049	6.63118e-09	5.22856e-07
CCDC50	1.06009	7.24789	1.48993e-07	7.5805e-06
S100A13	1.05742	7.31597	1.97275e-06	6.94151e-05
DDHD2	1.05646	6.35871	4.28687e-06	0.00013255
SOCS6	1.04716	7.2319	0.000202093	0.0032832
KIF21A	1.04678	5.98539	0.000145425	0.00252025
SEH1L	1.04587	6.65533	1.01646e-05	0.000284532
THUMPD3-AS1	1.04201	4.88604	4.06953e-05	0.000903934
CSRNP1	1.03946	4.86748	0.000211771	0.00340008
COX20	1.03909	3.48096	0.000449049	0.00609799
CKS2	1.0382	6.41976	0.00014795	0.00254063
TUBB3	1.03264	7.15303	0.000454626	0.00615155
DANCR	1.02371	3.92481	0.000316676	0.00460129
PLK3	1.02339	4.60267	7.54936e-05	0.00147846
KIF15	1.0228	5.44876	8.2669e-08	4.57719e-06
GPR173	1.02141	5.02815	0.000238508	0.00374549
YES1	1.01726	7.64573	9.39347e-09	7.03809e-07
MIOS	1.00546	5.61978	6.58302e-08	3.71312e-06
ESF1	1.00534	5.29813	2.26469e-06	7.75141e-05
GOLGA4	1.0053	7.6211	1.39081e-07	7.19781e-06
ZNF232	1.00249	3.43753	0.00035319	0.0049991
TAP1	-1.00265	7.5893	2.60326e-05	0.000620334
ID1	-1.00551	6.40353	0.000122966	0.0022125
MROH6	-1.00622	5.51257	0.000388694	0.00542901
BCL7A	-1.00627	5.1197	2.53435e-07	1.18532e-05
CHPF2	-1.01017	6.0818	2.35177e-06	7.99494e-05
JOSD2	-1.01339	4.25413	3.45359e-05	0.000788046
PLTP	-1.01434	6.96119	3.47498e-05	0.000791728
RNPEPL1	-1.01676	6.32069	7.64551e-06	0.000221001
GOLIM4	-1.01704	6.26937	0.000827158	0.0097702
ZDHHC1	-1.02621	4.02164	0.000194491	0.00317339
CLTB	-1.02842	5.94447	0.000129541	0.0023033
NUMBL	-1.0369	5.65464	3.49501e-05	0.000795088
GRIN2D	-1.04051	6.23746	7.79479e-05	0.00151275
FUK	-1.04082	4.26738	7.14881e-06	0.000208242
KIAA1324L	-1.04324	5.5325	1.64979e-07	8.22709e-06
PLD3	-1.04927	8.30569	4.57631e-06	0.000140365
GALNS	-1.05184	4.5816	1.29014e-06	4.80928e-05
RIN3	-1.05354	4.61114	5.75975e-05	0.00118807
PSME2	-1.05956	7.5939	9.88529e-08	5.39393e-06
LIMK2	-1.05968	5.41784	0.000165423	0.002792
APOBEC3F	-1.06051	3.31326	0.000552171	0.00718109
ATP6V0E2	-1.06453	5.6613	1.32959e-06	4.90776e-05
REPIN1	-1.06633	7.1948	0.000415752	0.00572056
TRIP6	-1.06718	6.82513	4.19359e-05	0.000923325
HOXB13	-1.07474	3.65564	0.00064004	0.00803617
MVD	-1.07553	5.74191	1.68376e-06	6.06638e-05
OSBPL7	-1.07846	4.11133	0.000153027	0.0026129
GAA	-1.09168	5.7541	2.80612e-06	9.34959e-05
SEPTIN8	-1.09521	7.03508	1.47033e-06	5.37456e-05
TCEA3	-1.09713	4.91636	0.000194284	0.00317339
LGMN	-1.10002	5.41316	0.0002024	0.00328465
PLEKHO2	-1.1012	5.55076	1.53785e-06	5.59421e-05
TLCD1	-1.1022	4.78736	0.000421541	0.00578206
TNK1	-1.10281	4.12547	0.000447849	0.00609269
ZADH2	-1.10401	5.51492	0.00044685	0.00608459
FAR2P2	-1.10414	4.19009	0.000340406	0.00484779
ABCB8	-1.10491	5.28965	4.90195e-06	0.00014824
MPRIP	-1.10557	8.43639	6.08527e-05	0.00123868
PTPN6	-1.11219	4.58995	0.000310174	0.00453517
CHPF	-1.11558	6.82913	2.54685e-05	0.000613051
BAHD1	-1.11681	6.71757	2.13969e-07	1.02623e-05
SP110	-1.11933	5.38878	7.60481e-07	3.03789e-05
ADM	-1.12017	6.22942	2.7987e-05	0.000660634
LAMC1	-1.12188	9.66942	0.000646491	0.00809323
ITPKC	-1.12216	5.92051	0.000404065	0.00560849
LRCH4	-1.12739	5.21769	1.06663e-05	0.000295284
GNB2	-1.13082	7.72749	9.17501e-12	1.36808e-09
SCPEP1	-1.13494	5.31241	1.30532e-06	4.84346e-05
LOC729737	-1.13791	4.62285	4.62284e-05	0.00100173
FAM98C	-1.13853	3.06121	5.03889e-05	0.00106581
WDR72	-1.13935	5.19759	1.52438e-05	0.000402051
PINK1	-1.14221	5.29789	0.000247291	0.0038197
PYCARD	-1.1456	5.4982	9.68112e-07	3.75767e-05
RNF19B	-1.14601	6.1697	0.000240119	0.00375233
AVPI1	-1.14636	4.77077	0.000160566	0.00272311
KLF5	-1.15382	8.12131	6.42871e-05	0.00129434
PLXNC1	-1.1544	3.61315	0.000113056	0.00205879
IFI30	-1.15443	5.26161	0.000174195	0.00290041
B3GNT9	-1.15727	4.20886	0.000158882	0.00270368
PLXNA1	-1.16546	7.94058	0.000210893	0.00339384
BLVRB	-1.16588	5.5591	2.53296e-05	0.00061132
ADA	-1.17071	3.00001	0.000609849	0.00775703
CREB3L2	-1.17254	7.47906	5.98827e-08	3.4519e-06
PRKCZ	-1.17903	4.75707	0.000250711	0.00386022
UBE2L6	-1.18085	7.3113	6.13919e-06	0.000181287
TOR3A	-1.1833	6.80632	4.89411e-06	0.00014824
RCN3	-1.18464	4.49509	0.000407157	0.00563178
ERAP2	-1.18719	6.88432	1.72076e-09	1.57715e-07
SLC12A7	-1.19017	5.72526	0.000578055	0.00745335
AKR1B1	-1.19202	5.48121	0.000269803	0.00407138
EML1	-1.19549	6.14521	1.59002e-07	8.00858e-06
NIPAL3	-1.20022	5.31505	0.000112614	0.00205322
KIAA0895L	-1.20149	4.85507	2.32199e-06	7.92953e-05
SYNGR1	-1.20207	4.27228	0.000352614	0.00499564
SRD5A3	-1.20416	4.38269	2.39175e-06	8.11255e-05
BLCAP	-1.20564	5.92615	3.11591e-05	0.000720823
DSC2	-1.20832	9.37873	3.69827e-06	0.000118
C9orf16	-1.21305	5.03767	6.0053e-08	3.4519e-06
AAK1	-1.21404	6.47472	6.60981e-05	0.00132725
DSG2	-1.22435	9.9424	1.73949e-05	0.000444766
BTN3A1	-1.23488	5.95309	4.90051e-05	0.00104535
TMC4	-1.23519	4.98766	0.00050172	0.00666305
FAAH	-1.23828	4.15022	9.60324e-07	3.73708e-05
CLCNKB	-1.24434	5.28637	4.75499e-08	2.79727e-06
LRP5	-1.24576	6.45538	2.18503e-06	7.54736e-05
NOD1	-1.25083	4.8303	1.53025e-08	1.05231e-06
IL17RC	-1.25163	5.81078	3.94974e-06	0.000124182
HLA-L	-1.2539	4.11888	7.79106e-06	0.000223633
SIPA1L3	-1.25675	5.77299	6.72981e-05	0.00134857
TRANK1	-1.26675	6.25398	1.53294e-05	0.000402898
SERINC5	-1.26737	6.28511	0.000170113	0.00284656
JUP	-1.27084	8.96939	0.000300301	0.00442086
SLC2A10	-1.27335	4.7696	1.36443e-05	0.000363686
LGALS3BP	-1.27546	9.42433	1.44837e-07	7.42495e-06
TNRC6C	-1.2767	4.67888	6.28491e-07	2.57904e-05
CLCF1	-1.27673	4.45247	1.43782e-05	0.000380556
CNKSR1	-1.28023	5.2698	5.5764e-07	2.33279e-05
RARG	-1.28378	7.05906	3.14922e-06	0.000103779
MOSPD3	-1.28465	2.93076	0.000429881	0.00588546
SPTLC2	-1.29111	7.35147	6.40071e-05	0.00129215
TKT	-1.29268	9.40835	0.000217739	0.00347154
WWOX	-1.30609	3.23263	1.95571e-06	6.909e-05
SLC35F5	-1.3112	7.44864	2.07391e-11	2.86542e-09
SMARCD3	-1.3127	3.82093	0.000118169	0.00214155
LTBP4	-1.31691	7.04842	3.69996e-07	1.65838e-05
RXRA	-1.32106	6.83683	4.80891e-05	0.00103432
ABHD4	-1.32785	5.49081	1.20966e-05	0.000328242
MAN2B2	-1.33409	6.58289	4.82131e-05	0.00103432
PBXIP1	-1.33826	5.68394	2.17545e-09	1.95013e-07
OTUB2	-1.34185	2.53468	0.000415937	0.00572056
SREBF1	-1.34285	7.89717	8.51718e-10	8.78553e-08
PSD	-1.34566	4.3356	1.72964e-05	0.000443
ASTN2	-1.35055	3.87005	5.0111e-05	0.00106228
FAM3C	-1.35178	6.74627	3.16596e-15	9.9332e-13
CD40	-1.35775	4.56768	3.63805e-06	0.000116821
PDE8A	-1.35801	5.69276	3.35193e-06	0.000109352
BTN3A2	-1.35845	5.89166	1.61865e-05	0.000419567
OBSCN	-1.35925	5.78626	0.000144496	0.00250865
SFXN5	-1.36321	4.23378	1.4873e-08	1.0322e-06
NOL3	-1.36629	6.38269	2.33367e-05	0.000571464
CORO1A	-1.37516	5.03417	4.87915e-05	0.00104375
CHD3	-1.3763	8.05409	2.07995e-10	2.40954e-08
BTBD6	-1.37686	5.42864	3.38745e-06	0.000110183
KIFC2	-1.37857	6.84934	0.000162598	0.00275138
SDC4	-1.38092	7.53088	3.23244e-05	0.000742081
LYSMD2	-1.3844	3.67252	8.92249e-06	0.00025258
PIEZO1	-1.38744	8.05316	4.36271e-07	1.89892e-05
ANKRD34A	-1.3924	2.38164	0.000302575	0.00444564
LAMA5	-1.39954	9.11469	3.24117e-09	2.80529e-07
ACTA2	-1.40102	6.17073	0.000692629	0.0085081
PCDHGB3	-1.40192	1.14912	0.00079091	0.00944576
TBC1D8B	-1.4139	2.81354	0.000529461	0.00695177
ALS2CL	-1.41673	7.42223	0.000522949	0.00690034
EPB41L4A	-1.41758	3.78499	4.22706e-05	0.000929335
MAP2	-1.41848	5.22746	0.000831265	0.00981102
PI4KAP2	-1.42789	4.21549	2.58839e-08	1.63101e-06
GRN	-1.42925	8.22865	2.58526e-08	1.63101e-06
PARP3	-1.43227	6.17742	1.70877e-06	6.14179e-05
DRAM1	-1.44052	5.14708	2.10585e-08	1.35531e-06
PARP14	-1.4463	8.50215	6.84157e-10	7.25592e-08
WARS	-1.4498	7.71163	1.60091e-06	5.79562e-05
HOXC6	-1.46185	4.60267	2.40712e-06	8.14636e-05
ABCB6	-1.46927	5.41291	1.15461e-05	0.000317308
TULP4	-1.47127	5.40696	3.76481e-05	0.000848773
ERAP1	-1.47255	7.24235	4.99803e-08	2.92881e-06
RHPN2	-1.47775	6.77528	1.15747e-08	8.3007e-07
PDXK	-1.48163	8.11879	7.0018e-05	0.00138929
ASAP3	-1.48227	4.60528	1.29731e-08	9.17255e-07
BAHCC1	-1.48808	5.26193	0.000249434	0.0038449
SLC8B1	-1.49407	4.11431	1.17196e-06	4.42347e-05
PIK3C2B	-1.49418	5.13365	0.00055911	0.00725879
PCDHA11	-1.49531	3.14057	8.63731e-05	0.00164036
AXL	-1.49953	5.45398	2.96644e-08	1.83846e-06
PAXIP1-AS2	-1.5029	2.19323	1.89033e-05	0.000479266
LDHD	-1.50635	3.829	2.01044e-06	7.05762e-05
SH2D3A	-1.50716	3.19605	0.000352423	0.00499564
MYRF	-1.50991	2.27891	0.000276804	0.00415206
PPP1R13B	-1.51061	5.04693	3.4231e-06	0.000110864
DDR1	-1.51365	8.44553	0.000119583	0.00216198
PCDHGB2	-1.51982	4.26224	5.66495e-07	2.35675e-05
MAP6	-1.52761	5.36669	7.19147e-06	0.00020908
SEMA4C	-1.52799	6.60718	9.59997e-10	9.63837e-08
IL15RA	-1.52926	4.22628	0.000379755	0.00532506
LOXL1	-1.53201	4.34162	3.66097e-06	0.000117307
VASN	-1.53214	4.51664	0.000100316	0.00184689
PLXND1	-1.54483	8.32816	1.60594e-05	0.000416991
RPP25	-1.54682	4.91649	3.03094e-11	3.93499e-09
CTSD	-1.5483	7.42727	1.22682e-07	6.50573e-06
TERT	-1.54881	3.15503	7.60243e-07	3.03789e-05
ANXA2R	-1.55791	1.65339	0.000630059	0.00794033
CAPG	-1.55975	8.34288	2.24009e-06	7.68467e-05
CLDN7	-1.56719	7.22199	7.94111e-08	4.42937e-06
HOXC9	-1.5822	3.72004	1.64648e-07	8.22709e-06
CYBA	-1.58434	5.23994	1.17602e-10	1.41687e-08
CDK18	-1.59112	4.33891	1.20937e-05	0.000328242
AATK	-1.59167	3.14029	0.000134683	0.00236954
FKBP11	-1.59539	4.28751	6.16026e-08	3.51415e-06
ADORA2B	-1.60186	2.88363	0.000641928	0.00804948
PLEKHM1	-1.60376	4.36677	1.61452e-06	5.83084e-05
CPT1A	-1.60814	6.71428	2.04336e-08	1.32642e-06
PSMB8	-1.60981	7.26862	5.75174e-11	7.15877e-09
CMIP	-1.61639	6.4251	4.26576e-09	3.5493e-07
MKL1	-1.62035	5.34347	0.000678402	0.00839501
JAG2	-1.62291	6.09796	0.000572621	0.00741502
CHGB	-1.62789	2.36745	2.9718e-06	9.83634e-05
HIC2	-1.63902	5.12448	1.34939e-09	1.31959e-07
LINC00858	-1.64786	1.67902	9.81378e-05	0.00182014
DFNB31	-1.64897	3.97816	0.000146303	0.00253255
SLC37A1	-1.64904	3.888	2.29861e-07	1.08859e-05
CYBRD1	-1.65624	7.09031	1.98845e-07	9.66004e-06
IL17RE	-1.66677	5.37535	0.000272567	0.00410491
NOXA1	-1.66789	2.51389	3.89194e-05	0.000869624
IL18	-1.67069	4.7347	4.94097e-07	2.10796e-05
KDM6A	-1.67424	6.898	9.09721e-10	9.19489e-08
PTK7	-1.68811	7.34715	2.32896e-06	7.93533e-05
TFR2	-1.69052	2.73985	0.000108395	0.00198592
TAP2	-1.69288	7.4144	1.31245e-11	1.93779e-09
MVP	-1.69413	6.75915	1.4762e-10	1.76441e-08
IRF1	-1.70121	6.91352	1.77622e-08	1.19419e-06
VPS9D1	-1.70694	4.2719	6.48431e-12	1.00674e-09
RAC2	-1.71368	2.06514	0.000243445	0.00378609
IQCA1	-1.72234	3.52955	1.27628e-07	6.69714e-06
PCDHGB6	-1.72242	2.36552	2.88063e-05	0.000676526
AKAP6	-1.7266	2.77726	0.000238842	0.00374684
TEAD3	-1.73051	6.5728	1.26392e-05	0.000339903
DNMT3A	-1.73115	5.1644	2.04875e-15	7.01232e-13
CACHD1	-1.73228	4.48528	3.24894e-07	1.48721e-05
TANC2	-1.73757	6.39208	3.94536e-05	0.000878951
PACSIN3	-1.7378	4.87451	7.79279e-10	8.14996e-08
ANKRD23	-1.74106	2.92109	1.82295e-07	8.97177e-06
PCDHA10	-1.74631	3.06739	2.6856e-05	0.000635931
SH3BP1	-1.74728	4.42414	6.66874e-07	2.70704e-05
AGPAT2	-1.74892	5.7778	4.29146e-05	0.00093938
APOL1	-1.75362	6.06513	0.00013318	0.00235963
JDP2	-1.75375	5.44132	5.61199e-07	2.34118e-05
HSPB1	-1.75616	9.83483	5.54827e-07	2.32749e-05
GATA3	-1.75989	7.41553	1.93724e-11	2.72662e-09
RNASEL	-1.77069	3.9391	8.9137e-06	0.00025258
PSMB8-AS1	-1.77157	4.13046	1.44206e-08	1.00848e-06
HLA-C	-1.77503	9.05766	1.91687e-12	3.56395e-10
ITGB4	-1.77529	8.55252	0.0007719	0.0092628
DMTN	-1.77749	4.1113	0.000239799	0.00375233
APOBEC3D	-1.77806	3.67935	3.81839e-05	0.000857005
USP43	-1.78661	4.59653	6.05427e-07	2.49801e-05
FGGY	-1.78722	2.56802	7.26846e-05	0.00143089
KLB	-1.78955	1.32038	0.000533536	0.006987
ALPK3	-1.7933	3.12971	3.3025e-09	2.84204e-07
SKAP2	-1.79618	6.09063	2.21683e-12	4.02234e-10
DAPK2	-1.81695	4.02821	6.36151e-07	2.60338e-05
SEC16B	-1.82388	1.85335	0.000414988	0.00572056
KLF7	-1.82421	5.01386	0.000338447	0.00484047
SLC52A1	-1.83447	3.69859	0.000168427	0.00282463
MANBA	-1.83631	5.81227	6.06328e-06	0.000179397
LTBP2	-1.84266	7.35563	0.000152024	0.00259873
C10orf54	-1.84458	5.78808	0.000577757	0.00745335
LOC153684	-1.84629	1.85366	1.90264e-06	6.74205e-05
SEMA4B	-1.85239	7.68149	3.77404e-06	0.000119657
PCOLCE	-1.85417	4.61753	8.778e-07	3.42478e-05
GPC1	-1.86082	8.10082	4.13664e-06	0.000129248
BMP1	-1.8664	5.51829	9.46701e-06	0.000266991
SLC38A10	-1.87592	7.30551	1.71483e-08	1.15809e-06
CSTF2T	-1.8799	4.41247	1.58822e-09	1.50115e-07
CKB	-1.89337	7.1963	0.000601995	0.00770267
UGT3A2	-1.8935	1.52817	0.000104967	0.00193017
BTN3A3	-1.89388	4.34803	1.1026e-08	7.98327e-07
APOBEC3G	-1.90057	3.51388	7.79597e-06	0.000223633
APOL3	-1.92394	4.20835	6.92282e-05	0.00137543
APH1B	-1.9261	4.19958	3.81773e-07	1.69602e-05
WNT10A	-1.92774	7.06176	2.77205e-07	1.28849e-05
PSMB10	-1.92818	5.63921	2.17809e-14	5.96401e-12
ZNF385A	-1.92837	4.53983	1.85546e-06	6.5904e-05
LAMP3	-1.93548	5.63503	6.81357e-08	3.82882e-06
SCARA3	-1.9391	7.68764	4.12615e-06	0.000129189
VWA7	-1.9429	2.45079	9.14868e-05	0.00172655
IDUA	-1.95176	3.30292	7.71422e-10	8.1242e-08
TGFB3	-1.95481	2.12825	3.69407e-06	0.000118
PI4KAP1	-1.95535	5.80683	5.32214e-16	2.00379e-13
SLC25A29	-1.95972	5.64618	3.63153e-08	2.20528e-06
DYSF	-1.96548	2.35371	3.06368e-05	0.000712021
TRIM22	-1.97144	4.75752	0.000626573	0.00790963
PADI3	-1.97778	5.30306	5.38148e-06	0.000161767
SLC22A18	-1.98815	2.94838	3.46381e-06	0.000111942
COPZ2	-1.99176	4.46549	4.58198e-07	1.98289e-05
ELF4	-1.99664	6.42073	4.71338e-05	0.00101841
LDB3	-1.99763	3.58184	1.51052e-07	7.65942e-06
DOK7	-2.00548	3.50922	9.05418e-05	0.00171086
TAPBPL	-2.01125	3.33687	4.29511e-06	0.00013255
NLRC5	-2.01238	5.38695	4.58517e-12	7.67252e-10
PDLIM1	-2.02055	7.58927	1.14903e-06	4.35877e-05
LRRK1	-2.0258	5.272	3.57777e-07	1.61199e-05
HOXD13	-2.02946	2.68619	0.000223697	0.00355367
NYAP1	-2.02973	4.24127	3.96206e-09	3.33344e-07
ANKDD1A	-2.03851	3.8059	9.48648e-09	7.07259e-07
MAGEH1	-2.04753	3.5023	4.87287e-07	2.09075e-05
NR4A3	-2.04979	2.01538	0.000283114	0.00421314
STARD13	-2.05247	2.94188	0.000176384	0.00292226
ZMAT3	-2.05928	4.97534	1.60341e-21	1.42043e-18
NHLRC1	-2.06218	1.32941	0.000203789	0.00330007
TBC1D2	-2.06781	3.01313	0.000182725	0.00299765
C6orf132	-2.06914	5.59414	8.53683e-05	0.0016274
ELFN1	-2.07204	3.73891	2.06761e-05	0.000513832
PSMB9	-2.07228	6.15998	5.53762e-09	4.43599e-07
KIAA0040	-2.08431	5.20931	0.000204014	0.00330017
GBP1	-2.10156	6.17662	4.32911e-14	1.03486e-11
GBP4	-2.10247	5.50988	8.35097e-07	3.30962e-05
SLC46A3	-2.1067	2.37887	1.25748e-07	6.63096e-06
LOC728743	-2.10721	3.25064	9.87799e-09	7.29228e-07
PSD4	-2.11092	3.84706	0.000230703	0.00364781
TTC3P1	-2.11125	1.88011	0.000125929	0.00224703
CELSR1	-2.11534	6.29734	3.10455e-05	0.000719611
TOM1L2	-2.11958	7.08426	7.6612e-09	5.9168e-07
HOXA7	-2.12127	1.81899	0.000242296	0.00377741
TNFRSF14	-2.12397	3.72475	2.65429e-06	8.90282e-05
GBP3	-2.12473	5.21849	2.32388e-07	1.09711e-05
SP140L	-2.12834	4.7842	1.10914e-05	0.000305369
STK10	-2.14748	5.71555	1.68621e-09	1.55793e-07
TSTD1	-2.1489	4.14728	1.54725e-08	1.05916e-06
HCP5	-2.14971	5.87982	3.33429e-14	8.23188e-12
CDR2L	-2.15982	5.06295	4.71481e-06	0.000143445
IGSF11	-2.16441	2.58155	0.000274669	0.00412826
MRC2	-2.16856	7.42157	1.4238e-07	7.34332e-06
TMEM229B	-2.17167	2.82546	7.78366e-05	0.00151254
SAMD9L	-2.17313	5.97622	1.135e-06	4.32736e-05
FAM212A	-2.1847	1.50912	2.59308e-05	0.000618887
HOXC11	-2.18671	1.37573	0.0001174	0.00213018
TNFSF10	-2.18741	4.97055	1.11503e-06	4.26227e-05
OLFML3	-2.19368	2.81226	2.86562e-05	0.000674317
IKZF2	-2.19484	6.26583	1.78535e-08	1.195e-06
SLC22A5	-2.19556	5.36887	1.42066e-09	1.36275e-07
NFIX	-2.19978	4.30652	6.40293e-12	1.00446e-09
SPARC	-2.19993	9.61387	2.42102e-10	2.7414e-08
FXYD4	-2.21091	2.36482	0.00071581	0.00874298
SRRM3	-2.21452	4.55521	1.43074e-08	1.00686e-06
LOC553103	-2.22135	1.0258	6.12582e-05	0.001245
NUAK2	-2.23011	3.54876	0.000635143	0.00798674
SYNC	-2.23303	3.05586	4.35785e-07	1.89892e-05
PTH1R	-2.24029	5.67017	9.38082e-11	1.14858e-08
FAM213B	-2.24219	3.00189	3.58577e-07	1.61199e-05
PHLDA2	-2.24947	3.38154	0.000406053	0.00562572
GPSM1	-2.25371	4.88307	1.55708e-12	3.00637e-10
CYFIP2	-2.26537	2.52956	8.5676e-08	4.7263e-06
GPT	-2.26914	1.06908	5.88328e-05	0.00120711
TSHZ1	-2.27578	4.20952	2.00951e-10	2.34599e-08
LMOD1	-2.27916	1.96668	6.84571e-06	0.000199799
EPHB2	-2.2923	6.10825	1.59485e-09	1.50115e-07
SYT8	-2.30783	5.55867	3.14719e-05	0.00072583
GALNT6	-2.3088	4.03039	6.23515e-05	0.00126211
HOXC10	-2.31071	5.15312	2.72352e-13	5.94438e-11
MFI2	-2.32156	5.59995	3.46408e-17	1.53438e-14
CD109	-2.32435	6.73375	0.000628857	0.00793182
HCAR1	-2.3322	4.21197	1.56743e-08	1.06812e-06
DGKA	-2.34021	5.75444	0.00024566	0.0038023
CNTNAP3	-2.34321	3.25924	0.000529154	0.00695177
ZNF775	-2.34848	3.30916	2.90648e-08	1.81625e-06
PDLIM4	-2.35352	3.98024	8.74487e-12	1.31698e-09
COL14A1	-2.36323	2.24197	0.000340569	0.00484779
SIK1	-2.36984	3.60548	6.69988e-06	0.000195923
UBA7	-2.3745	6.07364	5.68407e-10	6.11444e-08
TLN2	-2.38033	4.38393	1.07776e-09	1.06086e-07
CLCNKA	-2.38313	2.78962	3.0217e-05	0.000704998
ZHX2	-2.39339	2.77948	8.30645e-05	0.00159968
WNT3	-2.39412	5.75767	2.81868e-10	3.14439e-08
GNG2	-2.39422	0.631145	0.000485928	0.00650064
KRT19	-2.40219	10.0419	7.58096e-09	5.91551e-07
ATP2B4	-2.40736	8.33807	1.69284e-11	2.40511e-09
NFASC	-2.41813	3.15939	0.000455383	0.00615625
AQP6	-2.4219	0.246639	5.99988e-05	0.00122821
ETV7	-2.42459	3.60245	1.02181e-09	1.01477e-07
DPP4	-2.43349	0.565927	0.000414389	0.00572017
LOC100507351	-2.4511	2.69156	4.88749e-05	0.00104405
LACC1	-2.46235	3.60437	3.29482e-14	8.23188e-12
HSPG2	-2.47449	6.85689	1.84751e-06	6.58888e-05
LRP1	-2.48366	8.10865	6.32485e-09	5.01327e-07
SPEG	-2.50207	5.21556	4.18419e-07	1.85335e-05
TXNIP	-2.50375	7.25423	1.98612e-05	0.000497687
HLA-G	-2.50758	4.95292	1.05243e-07	5.72189e-06
PALLD	-2.51761	7.01212	6.34549e-06	0.000186647
ARHGEF16	-2.52148	3.51887	0.000654846	0.00815135
PRRT1	-2.52704	3.75156	3.38517e-07	1.5402e-05
EDARADD	-2.52739	3.03033	0.000316196	0.00460129
CDH3	-2.52805	6.98833	0.000777197	0.00929673
NEURL3	-2.52848	1.74313	0.000774599	0.0092804
FLT3LG	-2.53382	2.01599	2.30999e-05	0.000566588
HLA-B	-2.53847	9.5789	1.65161e-17	8.29108e-15
PTGES	-2.57287	7.15909	2.11231e-10	2.42835e-08
TMEM173	-2.57418	6.51214	1.68209e-08	1.14109e-06
ABO	-2.584	2.75606	6.8746e-07	2.78311e-05
NLRP3	-2.5882	1.08862	0.000810903	0.00962349
ZNF423	-2.595	-0.150567	0.000842398	0.00989758
CTSH	-2.5954	6.24891	1.95396e-08	1.29064e-06
SLC22A15	-2.60882	2.65194	0.000655464	0.00815135
VIT	-2.61295	2.6652	0.000280812	0.00419547
HECW2	-2.61911	3.19355	8.26774e-05	0.00159427
BCL2L11	-2.64461	4.793	2.48994e-05	0.000602167
HLA-F	-2.66451	6.36963	2.68308e-11	3.58472e-09
KIAA1217	-2.67252	4.63304	0.000640332	0.00803617
TLR3	-2.68236	4.13236	2.96348e-06	9.83039e-05
MATN3	-2.69638	4.3696	4.3806e-12	7.4968e-10
ZNF827	-2.70344	4.41654	1.44642e-08	1.00848e-06
GGT5	-2.72089	2.39841	0.000571097	0.00740165
WFDC21P	-2.72409	0.921345	7.16301e-05	0.00141383
HOXA10	-2.7366	2.62203	3.3582e-10	3.69157e-08
HOTAIRM1	-2.73969	3.0569	3.97664e-08	2.38598e-06
RTP4	-2.75711	2.79061	5.4306e-07	2.29089e-05
PCDHGA4	-2.76212	1.6229	6.05158e-07	2.49801e-05
CD82	-2.76554	5.41391	5.41058e-06	0.000161995
ADGRG1	-2.76865	7.23616	7.50774e-07	3.02317e-05
FLJ32255	-2.76893	1.71118	8.42673e-10	8.75217e-08
TRPM6	-2.78038	3.16684	2.68973e-11	3.58472e-09
AGFG2	-2.79903	4.95631	8.25824e-09	6.31315e-07
BACE2	-2.8106	2.13996	9.98322e-05	0.00184024
NXN	-2.81504	7.00921	8.94598e-13	1.79635e-10
LCNL1	-2.82603	1.9192	0.000254108	0.00389082
C10orf10	-2.83217	3.75333	8.33243e-05	0.00160059
NANOS1	-2.85562	4.89992	6.63432e-07	2.70035e-05
P2RY2	-2.85608	6.50697	0.000186976	0.00306405
GALNT12	-2.86107	5.7905	1.00781e-21	9.48599e-19
RBPMS	-2.87886	3.86031	0.000434767	0.00594156
DISP2	-2.88313	1.81506	1.58321e-05	0.000412511
CASP1	-2.90237	3.45514	2.79636e-07	1.29579e-05
KIAA1161	-2.91239	5.28825	1.36279e-06	5.01798e-05
PTPRZ1	-2.92558	5.35113	0.000404592	0.00561065
LHFP	-2.93037	3.41649	3.75022e-07	1.67591e-05
SEMA3B	-2.9353	5.64932	7.42745e-05	0.00145679
IQSEC3	-2.93761	0.00390158	8.38222e-05	0.00160567
KLHDC7B	-2.96137	3.40935	0.000333803	0.00478769
ENTPD8	-2.96562	3.94127	1.65344e-05	0.000426383
LBH	-2.97794	6.27142	6.57995e-07	2.68548e-05
GIMAP2	-2.98624	1.01986	3.85246e-05	0.000862081
IFI16	-2.99361	5.54556	2.16794e-15	7.25538e-13
HOXD11	-2.99585	3.16266	2.23203e-07	1.06375e-05
HRASLS2	-3.01525	2.66029	9.62858e-05	0.00179337
MITF	-3.03576	2.91053	3.78607e-05	0.000852289
TTC22	-3.03581	2.44069	5.66779e-05	0.0011741
NR5A1	-3.03948	1.40469	0.000494281	0.00658749
TMEM204	-3.0432	0.742306	2.90427e-06	9.65525e-05
PEG3	-3.04494	8.67207	0.000286644	0.00425307
PATL2	-3.05006	2.3215	7.1764e-05	0.00141461
PCNXL2	-3.05679	2.44048	2.49104e-05	0.000602167
ADAMTS14	-3.06492	2.44841	0.000331718	0.00476654
KIF26A	-3.06505	2.58405	9.97518e-05	0.00184024
DUOX1	-3.06912	4.31561	3.45124e-05	0.000788046
SH3TC2	-3.07875	2.53942	5.52409e-06	0.000164845
SHANK2	-3.07921	3.45862	0.000479484	0.0064244
ADAMTSL2	-3.08218	0.405404	0.0005228	0.00690034
EOMES	-3.08888	0.546627	7.5545e-08	4.2294e-06
KREMEN1	-3.10438	5.02252	1.03906e-05	0.000289263
RASGRP3	-3.10743	3.42409	0.000316946	0.00460129
PHLDA3	-3.11018	6.09961	3.48721e-12	6.10668e-10
SIRPA	-3.12312	4.04369	1.17063e-06	4.42347e-05
BARX2	-3.13846	4.84258	0.000147515	0.00253604
CARD11	-3.13977	2.81431	0.000407238	0.00563178
TRPV3	-3.14925	3.62822	7.68415e-05	0.00149707
JAM3	-3.15287	5.05486	2.3574e-14	6.33973e-12
PHLDB2	-3.17005	5.56904	9.37635e-09	7.03809e-07
NOTCH1	-3.17605	5.31348	1.44949e-07	7.42495e-06
GYLTL1B	-3.17878	3.7977	7.31092e-05	0.00143737
KCNS1	-3.21068	2.85169	1.6485e-05	0.000425839
TMEM26	-3.23695	2.72552	4.88406e-06	0.00014824
TPM1	-3.25275	7.44937	3.95301e-08	2.38129e-06
OLFML2A	-3.26243	8.20739	1.25927e-07	6.63096e-06
SORL1	-3.26657	7.84794	3.42456e-08	2.0965e-06
DAGLA	-3.27077	3.82627	4.43983e-15	1.36457e-12
PHYHIP	-3.27336	2.31022	0.000240018	0.00375233
CCDC88C	-3.27483	5.59436	4.00103e-08	2.39109e-06
GLB1L2	-3.2837	3.70155	4.75376e-10	5.15047e-08
RASD1	-3.2837	1.00397	6.45616e-08	3.66905e-06
DUSP23	-3.286	3.80259	7.01721e-20	4.59475e-17
KRT17	-3.29084	5.54071	2.00657e-08	1.30818e-06
LCP1	-3.31468	3.60465	2.86078e-09	2.51949e-07
MSLN	-3.32161	5.8138	3.18327e-10	3.525e-08
ELF3	-3.3249	7.43732	1.14535e-10	1.39105e-08
LDOC1	-3.32526	3.04441	1.18575e-07	6.35494e-06
NMB	-3.33309	1.93581	2.55847e-12	4.58697e-10
HOXA9	-3.33741	1.33118	1.60693e-15	5.76197e-13
ANK3	-3.34078	4.46935	0.000291213	0.00430812
DNM3OS	-3.3479	5.13786	1.01207e-12	1.97946e-10
TYMP	-3.37554	5.82759	6.86067e-22	7.38012e-19
ARSJ	-3.37573	5.17283	0.000197672	0.00321831
DUSP9	-3.39484	3.50246	1.36726e-11	1.99912e-09
HOXA4	-3.39882	2.92724	7.03856e-11	8.68859e-09
EDN1	-3.40828	3.52239	0.000457589	0.00618053
ZBED2	-3.40841	5.42846	2.81108e-05	0.000662518
RNF144B	-3.41003	3.10539	6.88746e-05	0.00137203
KCNN1	-3.413	3.82245	2.53586e-06	8.52457e-05
ST3GAL1	-3.41679	3.0488	9.70928e-05	0.00180521
MGAT3	-3.41718	4.67652	7.63248e-09	5.9168e-07
PDZK1	-3.43064	4.04802	1.35353e-07	7.05332e-06
ABTB2	-3.43083	3.43371	2.85331e-07	1.31812e-05
KCNK5	-3.43213	1.55384	0.000275868	0.00414215
HMCN1	-3.45096	5.17137	0.000136125	0.00238932
CLIC3	-3.45954	5.90873	3.2618e-07	1.48857e-05
TINAGL1	-3.47549	6.43141	3.01514e-05	0.000704998
RASGRF1	-3.48697	3.73964	4.27192e-05	0.000936464
FSTL4	-3.48788	1.51784	5.24887e-09	4.22716e-07
KRT15	-3.49643	3.87545	2.08984e-06	7.28541e-05
MEGF6	-3.50614	2.7207	3.47212e-08	2.11701e-06
ABCA1	-3.50997	4.87049	1.49384e-14	4.16616e-12
FGFR3	-3.52101	7.9457	2.22833e-06	7.66178e-05
ADRA2C	-3.56289	2.21329	1.28043e-13	2.8781e-11
HOXA1	-3.5686	3.28584	1.61389e-22	1.86963e-19
ALDH1A1	-3.57034	9.11688	0.000603378	0.00771083
SUSD2	-3.57884	4.17944	1.77358e-10	2.08672e-08
RPS6KA2	-3.58544	1.59618	0.000119834	0.00216391
IL1RAP	-3.61511	5.42463	1.57815e-22	1.86963e-19
C16orf74	-3.61524	1.79509	1.72795e-09	1.57715e-07
PADI1	-3.61571	3.58286	0.000191642	0.00313369
ADRA1B	-3.63401	4.40166	4.19767e-24	7.9021e-21
TRIM29	-3.64406	7.15985	5.82815e-05	0.00119743
UNC5A	-3.65318	1.73721	3.27279e-05	0.000749062
EEF1A2	-3.66154	4.66763	1.62465e-07	8.15576e-06
CYP4F12	-3.66425	2.49303	2.0928e-08	1.35268e-06
HOTAIR	-3.66544	1.30123	0.000159693	0.00271442
LGALS7	-3.66619	2.20036	1.88162e-05	0.00047786
HOXD10	-3.66807	3.87002	5.53984e-08	3.23372e-06
ARRDC4	-3.67014	4.74231	3.15728e-08	1.94871e-06
TMEM213	-3.672	1.01555	0.000226426	0.00359324
ANKRD29	-3.68195	1.41416	0.000757561	0.00914906
GCNT1	-3.68591	1.56738	1.46284e-07	7.46793e-06
BTBD16	-3.70472	0.79909	1.45738e-06	5.34019e-05
ALPP	-3.70847	3.04821	0.000133578	0.00236113
ART4	-3.70921	3.51888	2.06494e-05	0.000513832
CLMN	-3.71444	5.34353	4.25998e-21	3.37659e-18
MYOM2	-3.71662	0.172845	0.00069319	0.0085081
C15orf48	-3.72655	4.56654	2.9232e-08	1.81915e-06
SPOCK1	-3.7434	2.67582	0.00013355	0.00236113
PHOSPHO1	-3.74392	2.03235	0.000369155	0.00519577
HSPB3	-3.76066	2.51137	2.15853e-06	7.49019e-05
C8G	-3.76292	0.524555	6.93701e-09	5.44122e-07
LGALS7B	-3.78624	4.16564	2.07106e-07	9.99683e-06
CD38	-3.80494	1.50232	3.03523e-06	0.000100243
IGFBP3	-3.8266	7.59366	1.17113e-05	0.000320677
MEIS1	-3.84667	3.27943	2.34069e-11	3.17575e-09
PIK3IP1	-3.84761	3.32464	1.80941e-08	1.20574e-06
ABCA4	-3.85454	3.94254	0.000679776	0.00840511
PTPRE	-3.85489	2.58407	2.21648e-06	7.63848e-05
HOXA3	-3.87353	2.88664	2.14735e-12	3.94379e-10
SYTL1	-3.87598	5.64656	8.3072e-09	6.31851e-07
NYNRIN	-3.88946	5.95297	5.18519e-09	4.19833e-07
A4GALT	-3.89562	2.91492	5.75423e-10	6.14601e-08
PLEKHA2	-3.89812	6.09564	6.24972e-15	1.8455e-12
ADAM12	-3.92186	4.20596	0.000466845	0.00628569
LOC101929076	-3.92661	2.29025	0.000682559	0.00842212
ATP8A1	-3.95606	0.875593	0.000342713	0.00486911
FAM178B	-3.96695	0.960269	9.42644e-06	0.000266346
ATP6V1B1	-3.96831	3.50319	2.28421e-17	1.10968e-14
STOX2	-4.00084	1.58432	1.22665e-06	4.59538e-05
ERG	-4.02007	1.43912	1.11421e-06	4.26227e-05
TP73	-4.03381	3.6381	4.25972e-13	9.0354e-11
THBS1	-4.03394	6.18163	3.22887e-05	0.000742081
PVRL1	-4.03451	6.90477	1.22685e-07	6.50573e-06
ANXA8	-4.0498	3.09872	3.79394e-05	0.000852787
HOXD9	-4.05396	3.06214	4.22203e-07	1.86463e-05
MEG3	-4.05767	6.13806	2.05623e-06	7.20158e-05
CSPG4	-4.06316	5.17931	2.56629e-17	1.20776e-14
MEG9	-4.09092	0.805561	0.00014666	0.00253583
HOXA5	-4.101	3.5448	1.61457e-12	3.0779e-10
CTSC	-4.10283	5.626	0.000293768	0.00433739
IL1R1	-4.12806	4.67567	2.18439e-06	7.54736e-05
CKM	-4.12903	3.43205	4.36694e-09	3.61353e-07
COL5A1	-4.16653	7.19419	7.67982e-06	0.000221567
ACE	-4.18222	4.12075	2.72528e-15	8.92232e-13
PTGDS	-4.20163	6.17771	2.55953e-10	2.8766e-08
ELMO3	-4.21354	5.07396	2.97988e-15	9.54831e-13
FOXC1	-4.24135	5.24589	5.11961e-09	4.16764e-07
BMPER	-4.26771	0.367456	8.61684e-05	0.00164036
HCAR3	-4.26962	4.93656	3.35463e-06	0.000109352
CD34	-4.29639	4.29498	0.000124859	0.00223589
COL12A1	-4.33501	6.37545	0.000254738	0.00389082
FBN3	-4.34292	1.9413	0.000327233	0.00471141
BTG2	-4.34303	7.0676	8.2537e-12	1.25556e-09
ALDH3A1	-4.35816	3.60437	5.37506e-07	2.27383e-05
ACSS1	-4.36243	3.49033	8.58722e-21	6.15826e-18
TNS1	-4.37119	4.36194	1.36288e-14	3.94711e-12
IGFL2	-4.37226	2.04876	9.99899e-09	7.3456e-07
FAT1	-4.3764	6.77636	1.18861e-16	4.83798e-14
SERPINB12	-4.3961	3.58357	3.02526e-07	1.38904e-05
HOXA2	-4.39616	1.71963	1.6508e-12	3.10764e-10
ANXA8L1	-4.40166	3.34815	1.24576e-05	0.000336221
IL2RB	-4.44771	2.59665	0.000608073	0.00774753
MCHR2	-4.47451	0.915782	5.24136e-05	0.00109937
MAP10	-4.47604	0.202645	0.000358759	0.00506839
FAM174B	-4.4801	4.32707	2.94105e-14	7.54676e-12
RARRES3	-4.52094	7.33292	4.37747e-19	2.53557e-16
RBP2	-4.5661	0.452691	0.00030581	0.00448443
WSCD1	-4.57013	0.24621	5.20023e-05	0.00109227
EPAS1	-4.60261	5.07749	0.000582838	0.00749576
SYT17	-4.61946	4.74206	5.13668e-12	8.50093e-10
DES	-4.6323	1.94577	0.000148799	0.00255229
SEPP1	-4.71278	5.76709	3.76942e-21	3.15375e-18
FABP3	-4.72201	4.8437	8.43687e-22	8.47062e-19
MAGEA4	-4.76873	1.90681	8.76024e-05	0.00165949
HRASLS5	-4.76998	5.39294	9.33229e-16	3.42791e-13
GJB5	-4.78464	3.10166	0.000619937	0.007839
DHRS3	-4.81414	4.70122	3.44644e-17	1.53438e-14
KCNQ5	-4.81763	4.16304	2.98577e-05	0.000699311
PLEKHG4B	-4.87637	4.03455	5.58893e-12	9.14884e-10
GRID1	-4.92409	0.410675	0.00021166	0.00340008
DSG3	-4.9675	8.66813	1.78938e-07	8.83542e-06
SLC1A3	-5.01009	4.84723	3.72088e-05	0.000841387
LAMB3	-5.03028	6.26065	0.000401327	0.00558593
ADGRA2	-5.03118	3.79087	2.0095e-15	7.01232e-13
PDGFRL	-5.06801	2.85433	5.21599e-11	6.54607e-09
FOXC2	-5.09183	2.41694	0.00061565	0.00779789
L3MBTL4	-5.10355	1.57637	1.24895e-05	0.000336479
WWC3	-5.10715	5.55549	2.12932e-10	2.42936e-08
MEIS1-AS3	-5.11189	0.740583	2.0328e-05	0.000508061
KRT7	-5.12434	6.62259	0.000463527	0.00625513
SOX9	-5.12912	5.33712	5.51296e-24	9.22501e-21
MYCN	-5.15462	5.1889	0.000264143	0.00401007
SPOCK2	-5.17949	7.46983	4.60177e-21	3.46513e-18
P2RY6	-5.18542	3.63863	5.28088e-06	0.00015906
MIR4697HG	-5.19612	1.8268	1.78428e-06	6.38273e-05
AICDA	-5.2164	2.77383	0.000285106	0.00423441
ADAMTS10	-5.23919	2.23729	1.32114e-06	4.88856e-05
XKR5	-5.25692	0.4055	2.68787e-08	1.68664e-06
STON2	-5.26741	5.02094	4.28325e-07	1.88063e-05
DCX	-5.30113	-0.398709	7.43638e-06	0.000215369
DSC3	-5.32729	9.02835	5.22365e-17	2.24766e-14
RIPK3	-5.39653	1.96098	2.16893e-09	1.95013e-07
SLCO3A1	-5.39914	2.82133	2.56334e-05	0.000613735
GABRP	-5.41569	5.81799	0.000110424	0.00201819
ERVH48-1	-5.51774	6.73309	7.56858e-07	3.03789e-05
FILIP1L	-5.5228	2.98818	3.41072e-07	1.5449e-05
EFEMP1	-5.5232	9.10724	4.20847e-09	3.52109e-07
SERPINB5	-5.60032	6.72956	1.10379e-13	2.51865e-11
DHRS9	-5.62194	2.38844	0.000564183	0.00731835
LGALS9	-5.62259	2.36302	2.71076e-14	7.1621e-12
PRUNE2	-5.63733	2.73605	4.94088e-07	2.10796e-05
FAM107B	-5.66003	1.50494	5.39322e-06	0.000161797
MTUS1	-5.66231	6.64693	1.39285e-06	5.11618e-05
SEMA5A	-5.6997	4.65036	3.68408e-05	0.00083432
KRT4	-5.70979	5.04367	1.03556e-08	7.57066e-07
APCDD1	-5.7445	7.41058	2.38007e-05	0.00058188
FOXCUT	-5.82181	1.08879	0.000589267	0.00755908
MBNL2	-6.19523	4.28863	2.06985e-11	2.86542e-09
FGL2	-6.21296	-0.716475	0.000487143	0.00650964
MYO10	-6.21498	4.76261	1.95893e-06	6.909e-05
MIMT1	-6.22371	-0.0216621	0.000767858	0.00923638
AMOT	-6.26202	3.18023	1.50812e-08	1.04185e-06
KYNU	-6.31416	3.58938	0.000240189	0.00375233
NLRP1	-6.31774	4.68156	3.64112e-26	7.83361e-23
PTN	-6.41186	6.50827	9.86011e-05	0.00182424
DCSTAMP	-6.42132	0.388776	2.4753e-07	1.16131e-05
RTL1	-6.47336	1.20859	0.00037354	0.00525257
PTGER2	-6.48964	-0.0168114	0.000282583	0.0042094
KDR	-6.50618	2.42222	5.76834e-05	0.00118807
MUC16	-6.50935	6.2066	8.6276e-13	1.75583e-10
MSC-AS1	-6.51048	1.87695	0.000728358	0.00886032
FGFBP2	-6.51888	6.83003	9.44028e-44	4.73902e-40
IKZF1	-6.52147	0.249914	0.000652278	0.00813187
CRABP1	-6.58555	4.58116	5.17251e-15	1.55796e-12
PLXNA2	-6.59418	4.12721	1.93717e-08	1.28519e-06
BLACAT1	-6.67484	0.916158	4.12495e-05	0.000912215
TGFBI	-6.68456	5.09765	0.000521426	0.00690034
BCL11B	-6.76547	1.80983	1.43767e-14	4.08515e-12
CLDN16	-6.78639	2.67038	2.97412e-23	4.47902e-20
NOX5	-6.85662	1.97274	4.44781e-07	1.93038e-05
HCK	-6.86845	4.22819	5.15593e-14	1.21326e-11
MYPN	-6.96871	5.52287	7.21216e-06	0.000209278
KRT9	-7.08746	3.1393	2.38976e-07	1.12468e-05
GRIN2A	-7.12334	2.84631	0.000833866	0.00982631
IGSF9B	-7.13816	0.46096	1.85066e-06	6.58888e-05
FGFR2	-7.17687	7.03137	2.12001e-16	8.40195e-14
CLDN1	-7.27757	7.3642	7.07688e-47	5.32889e-43
SLC7A2	-7.42491	6.38059	3.13976e-09	2.73323e-07
HS3ST3A1	-7.4356	1.14822	2.97613e-07	1.37066e-05
KRT13	-7.49135	4.28101	9.51107e-06	0.000267732
FREM2	-7.50348	6.19381	6.12718e-08	3.50856e-06
SOX21	-7.62707	1.59879	4.17658e-06	0.000129957
FOXL1	-7.73395	2.85339	1.19485e-08	8.52814e-07
ADAMTS15	-7.78373	4.46114	1.24475e-08	8.84239e-07
CAPN6	-7.81523	0.605456	3.74658e-06	0.000119037
FOXI1	-7.87311	4.18419	0.000228745	0.0036224
FOXB1	-7.96224	-0.236942	6.05487e-05	0.00123559
CCND2	-8.09039	3.34607	8.93486e-10	9.09182e-08
PLXDC2	-8.09985	3.40269	4.69211e-18	2.43666e-15
KRT5	-8.21508	8.98761	1.31812e-07	6.89265e-06
IGFBP5	-8.65562	5.54637	4.32833e-08	2.57647e-06
GDF6	-8.69513	1.96608	3.41602e-07	1.5449e-05
SERPINB13	-8.80362	5.4733	6.11307e-12	9.69083e-10
INHBA	-9.20429	4.49615	1.96822e-07	9.59267e-06
NNMT	-9.30503	2.56077	3.81682e-11	4.87129e-09
VAT1L	-9.41982	0.0670197	5.8848e-06	0.000174459
MXRA5	-9.51269	7.38966	5.71388e-27	1.43418e-23
PDZRN3	-9.62289	1.35157	0.000611319	0.00776549
TRIML2	-9.76349	3.95065	1.23342e-22	1.68867e-19
SLIT3	-9.77189	0.913893	5.61826e-05	0.00116732
LINC00890	-10.8977	0.719674	8.67826e-09	6.56757e-07
KRT14	-10.9046	8.87606	9.78766e-14	2.26772e-11
PIWIL1	-11.42	5.23817	2.95003e-13	6.34678e-11
