# Supplementary material for: A bladder cancer patient-derived xenograft displays aggressive growth dynamics in vivo and in organoid culture
Source: Sci Rep. 2021 Feb 25;11:4609. doi: 10.1038/s41598-021-83662-7 (PMC7907272; doi:10.1038/s41598-021-83662-7)
Supplement: Supplementary file 4 — Supplementary Information 4. [file 41598_2021_83662_MOESM4_ESM.xlsx]

## Sheet: Sheet1
Table S3. Organoids vs. PDXs in early passages
Symbol	logFC	logCPM	PValue	FDR
SLC26A3	8.80042	0.179173	1.09139e-11	1.39726e-09
MAGEB3	7.95573	-0.586191	6.14896e-07	2.22231e-05
DCSTAMP	7.72257	1.70144	5.13463e-13	8.99397e-11
PLSCR5	7.64491	1.62929	2.89335e-14	6.52385e-12
LINC00400	7.26844	2.12875	6.87863e-16	2.21097e-13
LINC00890	7.26236	2.118	1.7427e-13	3.37526e-11
ADRA1B	7.22776	5.3735	1.82284e-53	1.37688e-49
TH	7.2146	7.77263	9.68072e-19	5.22309e-16
APCDD1	7.101	8.0247	4.21452e-36	1.06115e-32
RBP2	6.83573	1.71027	7.04586e-11	7.65768e-09
PRR15	6.71832	4.73213	1.35221e-29	2.55348e-26
TRIM55	6.69487	3.78746	2.39436e-18	1.12431e-15
HAND1	6.60766	4.93861	3.5678e-14	7.69983e-12
NDST3	6.23342	2.19594	3.73553e-11	4.37462e-09
LINC01094	6.16829	1.35841	2.25902e-12	3.44718e-10
CALHM3	6.15504	1.97046	5.65023e-15	1.52425e-12
FMO3	6.12541	1.02995	3.19875e-09	2.41618e-07
LOC90768	5.98294	3.84257	7.16335e-14	1.48242e-11
PTGER2	5.98001	0.890936	3.30567e-08	1.80938e-06
VAT1L	5.78686	0.712624	2.11301e-07	8.91657e-06
LINC01391	5.59498	-0.264407	1.34414e-07	6.09788e-06
FAM178B	5.55391	1.39964	3.24887e-11	3.83443e-09
PODXL	5.53975	7.24564	8.16224e-37	2.46614e-33
KL	5.53569	1.53542	2.35334e-10	2.37013e-08
LRP2	5.49954	8.16683	1.13565e-10	1.19974e-08
TENM3	5.47572	6.74995	1.03262e-54	1.55997e-50
PDZK1	5.44309	4.23904	3.46852e-21	2.18329e-18
CRABP1	5.44014	6.07356	6.19524e-27	8.50832e-24
TGFBR3	5.31599	6.85019	5.04506e-38	1.90539e-34
DAPK1	5.12562	8.60126	1.80876e-10	1.84628e-08
PCDH20	5.10338	3.85131	8.84641e-07	2.96325e-05
LRRN4	5.07759	3.87738	4.0822e-06	0.00010565
LRRC32	5.00488	4.91788	6.50923e-11	7.17773e-09
HPGD	4.9945	8.16433	2.31173e-06	6.70312e-05
DCX	4.94725	0.673505	1.73634e-07	7.62527e-06
HBE1	4.94085	1.13209	5.62306e-09	3.95105e-07
AICDA	4.90028	1.34488	5.09735e-08	2.58408e-06
TRIM63	4.88848	1.31774	2.29932e-07	9.59555e-06
FIBCD1	4.88471	4.98815	1.24012e-18	6.24485e-16
CCND2	4.8505	3.95094	6.82282e-13	1.14525e-10
NR5A1	4.84095	2.18136	1.68168e-12	2.67422e-10
CKM	4.81417	4.80129	1.97745e-27	2.98733e-24
SLC12A3	4.7871	7.57073	1.11036e-08	6.73662e-07
UNC5A	4.76314	2.62098	1.74428e-12	2.71658e-10
RANBP3L	4.74763	0.662578	1.87208e-07	8.12689e-06
IL2RB	4.72067	2.73458	6.08665e-09	4.17959e-07
PSG7	4.71577	-0.237253	3.69603e-06	9.7106e-05
LSP1	4.71444	3.73573	3.32297e-16	1.16752e-13
TRIB2	4.65064	4.58996	3.8144e-23	3.84161e-20
DPY19L2P1	4.60527	-0.645782	5.13316e-06	0.000127965
THSD7A	4.52682	4.39768	6.86855e-07	2.4075e-05
LBH	4.51171	6.88587	1.99086e-40	1.00253e-36
FREM2	4.51153	4.66462	3.61578e-08	1.95784e-06
PSG8	4.47855	-0.447568	0.000370715	0.00405681
SPSB4	4.44047	1.87302	7.09987e-09	4.76701e-07
CD244	4.36074	1.04599	5.36858e-07	1.96852e-05
TMEM132E	4.33782	0.444246	1.00265e-05	0.000222424
CYP1A1	4.33705	2.27911	1.53195e-05	0.000318777
GATA2	4.29517	3.14219	2.25364e-13	4.20319e-11
ABHD12B	4.2834	3.87442	1.43818e-13	2.89687e-11
CAPN6	4.2677	1.4478	1.4797e-06	4.562e-05
ESRRG	4.26273	-0.126996	1.01628e-05	0.000224129
ASZ1	4.25568	0.511641	1.97367e-05	0.000391804
RIMS1	4.2393	4.98994	4.85153e-05	0.000817079
KDR	4.23028	3.69688	8.25679e-12	1.09417e-09
NOX5	4.21314	2.77247	1.81839e-09	1.46119e-07
HEY1	4.20633	3.36569	1.00984e-07	4.69406e-06
MGAT3	4.15942	5.29806	5.65956e-22	4.49995e-19
S1PR1	4.15427	3.56508	1.07155e-07	4.90542e-06
FXYD4	4.14842	0.863076	2.76231e-07	1.11281e-05
LOC101927476	4.10558	0.622338	1.76e-06	5.27545e-05
NEUROD1	4.10051	0.383108	3.95415e-06	0.000102815
PLLP	4.06862	3.60069	6.01566e-11	6.68225e-09
PSG1	4.06437	0.954984	0.000349196	0.0038789
NEURL1	4.04874	3.14536	4.22902e-11	4.89966e-09
GATA2-AS1	4.01801	1.17356	1.31758e-08	7.80575e-07
LIN28A	4.00976	6.38059	8.12236e-07	2.76362e-05
FOXL2	3.95751	3.10885	4.52169e-11	5.17494e-09
NID2	3.95705	4.18932	9.63754e-11	1.02531e-08
NR5A2	3.91922	6.38528	1.01441e-05	0.000224045
ADRB1	3.91755	2.5696	4.50781e-05	0.000768618
EOMES	3.91215	1.65604	5.80779e-09	4.04324e-07
SCN9A	3.85432	3.35854	0.000113183	0.00161613
PNMT	3.85364	4.61833	5.00201e-07	1.86122e-05
LOC101929633	3.84481	1.32184	9.88935e-06	0.000221004
PSG5	3.79384	2.21537	4.43057e-06	0.000113062
EPAS1	3.76278	5.74126	1.52591e-13	2.99376e-11
ARHGAP18	3.757	6.4515	8.43868e-12	1.10855e-09
APOA1	3.75315	0.338739	1.55375e-06	4.74191e-05
HTR7	3.75122	-0.189633	1.89777e-05	0.000382261
TRPC4	3.74917	-0.532092	1.70416e-05	0.000349794
MME	3.74553	3.2541	2.86066e-09	2.19371e-07
ADGRV1	3.74409	4.15034	4.0227e-08	2.12486e-06
LMX1B	3.73263	4.76924	4.11741e-16	1.41368e-13
CFTR	3.72888	4.58464	6.05918e-05	0.00097172
SLC14A1	3.71746	2.91066	1.26643e-08	7.59202e-07
KCNQ2	3.71124	-0.227184	0.00015885	0.00210874
KCNK5	3.69669	2.49432	1.40878e-08	8.31346e-07
GABRP	3.68411	5.6754	0.000106813	0.00154747
TSPAN13	3.66635	6.63984	1.291e-08	7.67839e-07
PTPRZ1	3.65892	6.12286	2.87368e-10	2.819e-08
SHOX2	3.65257	5.50487	4.74624e-12	6.76049e-10
SFRP1	3.65205	3.45002	2.19947e-08	1.24915e-06
ENOX1	3.64505	3.94938	1.51955e-09	1.23418e-07
IGF2-AS	3.62911	3.72372	5.30586e-06	0.000131188
LINC00961	3.6288	2.4815	0.000198508	0.0025091
FOXL2NB	3.59708	3.73193	3.73641e-12	5.48019e-10
MCHR2	3.58948	1.66353	4.94294e-06	0.000124248
PLXNA2	3.53558	4.08941	1.39891e-07	6.30847e-06
PHOSPHO1	3.5295	3.30581	2.19022e-08	1.24859e-06
ANGPTL5	3.51504	0.345644	5.55732e-05	0.000907615
FENDRR	3.49216	-0.120996	0.000172685	0.00224505
CRH	3.46852	2.9735	1.16854e-05	0.000254001
LRRC15	3.45813	2.03326	3.44012e-06	9.24731e-05
ALX4	3.43445	0.0681913	3.33257e-05	0.000600777
KRT4	3.43292	6.46618	1.35638e-15	4.09816e-13
WFDC21P	3.42794	2.00114	5.08429e-07	1.88226e-05
ACAT2	3.42269	6.69867	8.07348e-15	2.06722e-12
MDGA1	3.41044	4.56687	2.09448e-13	3.95516e-11
LYPD6	3.40527	2.47023	4.17285e-06	0.000107575
ENTPD8	3.39327	4.72011	4.33356e-09	3.08807e-07
DPYS	3.38268	0.131248	1.50729e-05	0.000314512
DAPK2	3.36747	3.62882	8.70644e-10	7.47319e-08
FOXF1	3.33956	-0.117994	0.00048122	0.00495217
RERG	3.33502	1.77018	2.24196e-06	6.53374e-05
IGDCC3	3.32833	3.87873	0.000192143	0.00244735
SULF2	3.31601	6.32031	1.97714e-12	3.04782e-10
AMOT	3.31531	3.87264	3.18746e-09	2.41618e-07
ITLN1	3.30237	0.490166	5.86609e-06	0.000142934
OTOGL	3.30142	2.50246	1.46613e-06	4.52942e-05
CSMD3	3.28761	2.63591	1.84697e-07	8.04098e-06
GPR20	3.2835	0.61221	1.72005e-05	0.000352146
CTTNBP2	3.27055	1.0491	2.34334e-05	0.00045444
SCARA5	3.25948	2.06471	0.000213702	0.00265931
PLXDC2	3.23585	3.85417	7.18582e-09	4.78221e-07
UNC5B	3.19997	6.73626	2.26591e-18	1.10423e-15
ROR1	3.18519	3.67755	6.28724e-08	3.10397e-06
GFI1	3.14889	2.32488	3.35571e-07	1.31333e-05
BMP2K	3.14338	6.40671	1.55057e-23	1.67317e-20
LINC01447	3.14173	2.71088	2.49307e-06	7.0662e-05
COBLL1	3.13993	7.21423	2.76258e-05	0.000522332
ADGRA2	3.13312	4.41567	4.8486e-11	5.50735e-09
DUSP9	3.1173	4.52805	5.17955e-13	8.99397e-11
LOC101929076	3.11162	3.29563	0.000299427	0.00344774
ADAMTS19	3.10601	1.84479	0.000802979	0.0073877
P2RY6	3.10141	3.34637	0.000242969	0.00292706
VIP	3.08952	2.27134	0.00010095	0.00148351
SATB1	3.04192	2.96635	0.000255512	0.00304825
KRT40	3.02743	-0.480459	0.000503598	0.00512314
RASD1	3.02113	1.6266	1.08755e-05	0.000237766
ZAP70	3.0102	1.81885	2.85188e-05	0.000533566
KRT7	3.00464	4.57845	0.0001765	0.00227896
CYP51A1	2.99392	8.13454	1.1254e-23	1.3078e-20
VEPH1	2.98985	3.77476	9.81824e-06	0.000220066
FABP3	2.96202	5.99868	2.85283e-15	8.28802e-13
CHN2	2.95828	1.32319	5.11387e-05	0.000850829
LINC01605	2.95823	2.96373	4.62991e-05	0.000785888
DSC1	2.95446	7.13068	1.91866e-05	0.000385441
PRAC1	2.93548	-0.0246486	9.37349e-05	0.00139305
NCMAP	2.92104	2.98302	2.72793e-05	0.000518383
LUM	2.91592	6.25815	1.3337e-06	4.18882e-05
ARC	2.9072	0.800984	0.00023235	0.00283302
LOC90246	2.90608	-0.348721	0.000606578	0.00595811
IGF2	2.89795	5.97083	1.9437e-09	1.55362e-07
TMEFF2	2.89221	6.63538	0.000172512	0.00224478
FAM174B	2.88105	4.94018	3.01053e-12	4.45883e-10
CLDN10	2.87835	2.85305	3.26201e-06	8.86317e-05
ANO7	2.86939	2.58601	9.59898e-07	3.18707e-05
VWA5B2	2.86653	0.00214052	0.000103971	0.0015161
NANOS1	2.86555	5.93552	1.97277e-09	1.56856e-07
PQLC2L	2.85359	3.46911	2.95502e-08	1.62333e-06
MYL3	2.84777	1.27709	1.35207e-05	0.000284086
SIGLEC15	2.83977	0.0547181	0.000103856	0.0015159
PPP1R1B	2.83828	2.24767	4.20556e-05	0.000730268
C8G	2.83363	1.32743	1.19125e-05	0.000257826
LGR4	2.8282	5.24783	1.36238e-11	1.72954e-09
ITLN2	2.82003	3.90402	0.000268718	0.00317351
PEG10	2.81344	7.45125	0.000550926	0.00550088
ISM2	2.76872	0.0771167	0.000476457	0.00491992
DCN	2.74907	5.70657	3.4819e-06	9.32643e-05
TKT	2.73432	9.93636	2.63842e-14	6.03917e-12
TBC1D4	2.73275	2.27041	0.000276967	0.00324101
RAB33A	2.72868	0.641273	0.000261826	0.00310228
ZNF703	2.71421	6.18663	5.92257e-13	1.01673e-10
PTH1R	2.69299	6.15219	4.54284e-17	1.75971e-14
LOC284865	2.68392	2.95027	4.88861e-06	0.000123187
HPS3	2.67113	6.66379	1.1667e-19	7.05011e-17
SCARB1	2.65755	7.43466	3.46398e-14	7.69563e-12
UGT3A2	2.65007	2.002	5.69491e-05	0.000925086
WNT7B	2.64508	5.53589	1.02053e-07	4.71474e-06
LOC101929331	2.63655	1.53662	0.00028943	0.00335566
GDF6	2.63155	3.3362	0.000431453	0.0045644
SPECC1	2.60734	3.83997	1.31927e-06	4.1608e-05
SLCO4C1	2.5951	3.88964	6.70928e-08	3.29082e-06
ENPP1	2.58182	1.39294	0.000131442	0.00181674
SERPINB12	2.57213	4.44257	1.93822e-07	8.36593e-06
LDB3	2.57167	3.70033	2.68858e-07	1.086e-05
DHCR7	2.56646	7.12572	8.58738e-19	4.8048e-16
SOX7	2.56466	4.95381	3.18748e-06	8.72341e-05
ACSS2	2.56083	6.72086	9.91612e-15	2.49671e-12
FAM107B	2.55684	2.01605	0.0002024	0.0025438
TNNT3	2.55442	5.21008	3.52687e-07	1.36267e-05
MVD	2.54318	6.48996	8.29946e-18	3.58228e-15
PPAP2B	2.54101	4.20786	2.43435e-05	0.00046848
LOC100129518	2.53976	0.340334	0.000337154	0.0037705
SLC1A3	2.53899	4.92188	0.000797046	0.00734206
PLCXD3	2.53848	3.13714	0.000491707	0.00502719
CYP4F12	2.50447	3.38026	4.37487e-05	0.000753606
EPB41L4A	2.45608	4.41951	7.39928e-08	3.57128e-06
TEX15	2.44258	1.26609	0.000695088	0.00660836
KANK4	2.43912	5.95006	2.55323e-09	1.99853e-07
FGF12	2.4223	3.28778	1.60997e-05	0.00033136
PRR35	2.41783	-0.173244	0.00105734	0.00919587
KLB	2.4139	1.77218	0.000151998	0.00202669
TCF24	2.39942	2.4891	3.49644e-05	0.000624358
SUSD2	2.38627	4.81944	5.79904e-09	4.04324e-07
FOXO4	2.37073	4.86628	2.91677e-07	1.1688e-05
HES6	2.36794	2.3216	4.67444e-05	0.000790781
MYLK3	2.36739	4.34183	1.90714e-07	8.25536e-06
ST3GAL5	2.36329	4.27735	7.45714e-06	0.000175202
PTGES	2.35493	6.87276	5.1173e-12	7.0924e-10
HOMER3	2.34337	5.11086	1.09913e-09	9.17376e-08
FADS2	2.33075	9.36085	9.28918e-13	1.52534e-10
PAPSS2	2.32558	4.5362	6.29086e-07	2.25739e-05
SLC35F5	2.32306	7.83133	1.47081e-15	4.35677e-13
PCDH9	2.31835	5.55996	0.000403053	0.00433642
FDFT1	2.31582	8.1909	2.48241e-14	5.76951e-12
C11orf87	2.3084	5.08436	6.88799e-06	0.000163869
SLITRK6	2.30422	4.51932	3.18045e-05	0.000578631
ATP6V1B1	2.30042	4.14778	1.71556e-06	5.16273e-05
IDH1	2.29625	7.65134	1.80561e-14	4.26208e-12
AIF1L	2.28496	6.07794	1.88942e-13	3.6131e-11
INSIG1	2.28104	6.57626	3.54524e-14	7.69983e-12
SACS	2.27148	8.60409	1.47039e-13	2.92278e-11
SEMA3D	2.26932	8.98624	3.85722e-08	2.0518e-06
GRAMD1B	2.22787	3.65233	0.000123766	0.00173284
EBP	2.22752	5.65223	6.00188e-12	8.16851e-10
VSTM2L	2.22193	1.68493	0.000779134	0.00723441
LACC1	2.20772	4.16423	1.51003e-06	4.63658e-05
HMGCS1	2.20556	7.3266	7.39055e-15	1.92498e-12
PLEKHA2	2.1953	6.34817	6.37285e-13	1.08174e-10
GYLTL1B	2.1821	4.29625	2.20254e-05	0.00043045
MGAT5B	2.16913	2.82962	0.000203261	0.00255038
DNM3	2.15427	5.46342	9.75462e-10	8.23257e-08
SLC7A7	2.15255	2.68776	0.000131728	0.00181902
UTRN	2.15016	6.68678	4.98283e-14	1.06022e-11
LINC00887	2.13817	3.64928	1.22944e-05	0.000263823
PRTG	2.13667	6.1343	2.48488e-06	7.05622e-05
LINC00327	2.13279	3.06171	0.00014104	0.00191955
FAM102B	2.12997	6.61981	8.43118e-08	4.01798e-06
CERKL	2.12235	1.91685	0.000440919	0.00463855
MTFR2	2.10908	3.65801	0.000351441	0.00389393
LYN	2.10264	4.56693	5.11487e-06	0.000127855
DOCK4	2.10091	4.71291	3.28087e-06	8.89839e-05
L1CAM	2.09818	4.91122	2.32897e-06	6.73584e-05
PCYT2	2.09808	6.08929	5.66129e-12	7.775e-10
LOC102723854	2.09482	3.61038	0.000666252	0.00638242
DSG1	2.09424	7.56763	6.91882e-05	0.00108426
RHOBTB2	2.09358	8.68962	3.84297e-09	2.79114e-07
PDE8A	2.09306	6.31083	3.20694e-11	3.81474e-09
PTHLH	2.08642	6.92003	0.00116898	0.00999811
TM4SF18	2.07652	3.16578	0.000906703	0.00815817
MDK	2.07547	9.13893	7.98457e-12	1.06746e-09
CDR2L	2.06184	5.85763	8.85645e-08	4.18108e-06
BAHCC1	2.06104	5.28058	2.66099e-07	1.08441e-05
MVK	2.05898	5.82067	1.11395e-09	9.24638e-08
BDH1	2.04275	3.67198	0.000312025	0.00354685
LINC00525	2.0327	1.47629	0.000933436	0.0083391
C11orf70	2.02596	4.25268	7.56957e-06	0.000176471
SLC29A2	2.02155	5.13759	4.08179e-08	2.1411e-06
CSPG4	2.01237	5.84417	5.05673e-07	1.87695e-05
LIPE	1.96002	2.95335	0.000514837	0.0052164
ACLY	1.95245	8.97616	1.9566e-11	2.42281e-09
ARRB1	1.9463	5.30961	1.81496e-07	7.92444e-06
A4GALT	1.94448	3.44206	0.0004232	0.00451126
DOK7	1.94064	4.33083	3.09346e-05	0.00056509
SSBP3	1.94054	7.31587	3.14312e-07	1.24301e-05
SLC48A1	1.93373	6.90079	7.06327e-07	2.45864e-05
TGM2	1.93262	8.14615	4.25429e-09	3.05227e-07
LSS	1.91991	7.81943	1.48938e-10	1.54095e-08
LGALS3	1.91456	8.35733	1.32075e-05	0.000279447
FBXO8	1.89563	5.21214	3.22237e-07	1.27103e-05
KRT18	1.8869	11.1754	0.000142739	0.00193395
ADRA2C	1.88459	3.13819	0.000491838	0.00502719
NUDT4	1.86908	4.9189	3.09669e-07	1.22786e-05
SLC6A6	1.86707	7.34358	2.39229e-10	2.3934e-08
LMO4	1.856	4.36907	0.000220802	0.00271942
RTN4R	1.85457	4.10069	0.000151215	0.00201913
SPOCK2	1.83967	8.80397	8.88571e-10	7.58397e-08
YBX2	1.82009	5.38118	8.34212e-06	0.000192698
ASS1	1.81977	4.87818	9.23963e-06	0.000209899
GCHFR	1.7957	4.4023	0.000103256	0.00150859
IDI1	1.78774	6.96798	4.75391e-10	4.32635e-08
STRADB	1.7688	5.33629	1.96932e-07	8.43114e-06
TRPM6	1.76799	3.66782	0.00030199	0.00346489
RASSF3	1.74287	5.12451	9.96489e-07	3.30131e-05
EPB41L1	1.73318	6.87021	6.46532e-09	4.40499e-07
PLCB2	1.72601	5.86696	0.000125741	0.00174915
NUDT15	1.7229	6.11273	1.24344e-06	3.97139e-05
NQO1	1.71977	8.51735	1.60565e-05	0.000330922
RHOF	1.71268	3.95571	0.000409623	0.00439189
THRIL	1.70976	4.57849	1.9874e-05	0.000393495
TOR3A	1.70876	7.19573	3.5538e-08	1.93817e-06
ELOVL5	1.70292	8.07562	1.74236e-08	1.01577e-06
RIMS2	1.70283	6.05133	6.17266e-06	0.000149201
BIN1	1.69119	5.6471	2.76776e-06	7.78431e-05
SIX1	1.67811	3.82759	0.00038131	0.00413572
TLCD1	1.66355	5.31944	6.20773e-07	2.23819e-05
ACSL4	1.66068	6.15498	2.13343e-06	6.24608e-05
ORC1	1.65616	4.78263	7.54326e-05	0.00116639
STARD4	1.64897	7.02094	1.97797e-07	8.44103e-06
TRIB3	1.64787	6.0297	7.4377e-05	0.00115479
FAM169A	1.64515	6.63985	1.88915e-08	1.08929e-06
CDC14B	1.64447	5.51216	1.07389e-06	3.51151e-05
NR6A1	1.64442	5.4648	6.36643e-07	2.2737e-05
WNT3	1.63881	6.14961	6.17825e-08	3.07022e-06
PDE4D	1.63834	6.87113	8.59677e-07	2.91192e-05
FASN	1.63764	9.3099	6.71675e-09	4.55022e-07
ARID3A	1.63542	5.54331	1.32559e-05	0.000279689
NCAPH	1.63227	5.55463	3.14658e-06	8.6271e-05
CNDP2	1.62896	7.02183	7.73596e-09	5.08118e-07
FOXH1	1.62521	3.84263	0.000833251	0.00759682
CCDC138	1.62473	3.79547	0.000739937	0.00693438
NDRG4	1.61902	7.36591	7.49487e-05	0.00116128
MOCOS	1.61133	4.28025	0.000525189	0.00530705
ACO1	1.58605	4.86412	6.65785e-05	0.0010499
PLK1	1.57957	6.47133	7.26873e-07	2.51855e-05
CCDC34	1.57805	5.08298	2.61242e-05	0.000498305
KRT8	1.57688	11.6449	6.66725e-05	0.00105028
FAM122C	1.57302	3.78223	0.0009657	0.00854647
AGPAT2	1.56718	6.3853	2.08269e-05	0.000410747
DHCR24	1.56623	8.32113	8.63512e-07	2.91836e-05
SLC35C1	1.56579	5.29131	3.59566e-06	9.5287e-05
EMP1	1.56541	9.45165	1.68015e-07	7.46528e-06
ANKDD1A	1.56505	4.37462	0.000332758	0.00373828
DBI	1.56098	7.18673	1.01968e-07	4.71474e-06
BRI3BP	1.55911	3.90674	0.000839383	0.0076435
DEPDC1B	1.55722	4.70986	8.06664e-05	0.00123218
LONRF1	1.55128	5.07019	3.36354e-05	0.00060531
IGF2BP1	1.54877	7.36588	1.99895e-05	0.000395264
ASCC3	1.54601	6.88719	1.34522e-06	4.2075e-05
KIAA0232	1.54564	7.3245	8.67277e-08	4.1072e-06
MCM4	1.54493	8.18439	2.19997e-07	9.25763e-06
SLC38A1	1.53988	8.38373	1.79232e-05	0.000363444
LDLR	1.53231	6.39437	8.20145e-07	2.78426e-05
WIBG	1.52891	5.07299	3.561e-05	0.00063364
MCM2	1.52769	7.50409	1.11344e-06	3.61738e-05
WDR61	1.5272	5.94946	1.2995e-06	4.11562e-05
RASGEF1A	1.52209	6.24749	1.55891e-05	0.000323051
L3MBTL3	1.52131	4.84065	5.52713e-05	0.000905621
GMNN	1.52106	5.24056	3.36573e-05	0.00060531
MTAP	1.51678	6.14704	1.29055e-06	4.10448e-05
SLC1A5	1.50737	7.79973	1.03033e-06	3.39111e-05
ZMAT3	1.50228	5.58039	2.88317e-06	8.00308e-05
CTNNAL1	1.50166	6.64393	4.42913e-05	0.000760351
SORL1	1.49951	8.77577	0.00101519	0.00891138
PINK1	1.49671	5.81965	1.1149e-05	0.000243392
ME1	1.49305	5.70107	4.90592e-05	0.000824402
FDPS	1.49232	7.24874	3.43839e-07	1.33876e-05
ACADS	1.48904	4.85278	0.000125366	0.00174876
FADS1	1.48822	8.19867	1.91812e-05	0.000385441
SIRPA	1.47988	4.83761	0.00031252	0.00354981
LYAR	1.47863	5.86103	7.29949e-06	0.000171922
BZW2	1.47557	6.33637	1.10757e-06	3.60606e-05
NCAPG	1.47459	6.52919	5.95935e-06	0.00014474
SEMA4C	1.46866	6.99139	2.26913e-07	9.49579e-06
MAP3K1	1.46782	4.9883	0.000873603	0.00791139
DENND5B	1.46661	5.98645	0.000337416	0.0037705
STK10	1.46413	6.32636	1.20709e-05	0.000260136
TMEM38B	1.46296	4.21519	0.00114209	0.00980877
ENC1	1.46067	9.35784	9.65858e-05	0.00142887
MYLK	1.45193	5.67537	0.000586224	0.00579966
BLM	1.45066	5.11253	6.59675e-05	0.00104244
JDP2	1.4447	5.62924	5.52566e-05	0.000905621
LMNB1	1.44188	7.6113	3.60176e-06	9.5287e-05
NCAPD2	1.44136	7.21445	7.72955e-07	2.66599e-05
ISOC2	1.43961	5.86681	1.19614e-05	0.000258513
MMAB	1.4371	5.43175	9.62478e-06	0.000217017
GINS4	1.43684	5.10311	9.28981e-05	0.0013854
KCNK6	1.43642	5.62783	0.00102983	0.00900852
E2F5	1.43211	4.99241	0.000444506	0.00466122
LRRC8D	1.43174	5.87801	7.5522e-06	0.000176339
GINS2	1.42937	5.03221	0.000265607	0.00314216
CDCA2	1.42681	5.48517	6.79119e-05	0.00106647
TOMM40	1.42637	6.83741	6.4402e-06	0.000154677
CORO1B	1.4219	7.31518	1.06731e-06	3.50518e-05
TMEM97	1.416	5.48566	2.79022e-05	0.000525583
ELMO3	1.41368	5.54142	0.000820094	0.00752316
HMGCR	1.41246	7.29424	1.69389e-06	5.11885e-05
RNASEH2A	1.40946	5.17849	0.000138166	0.00188723
KPNA2	1.40634	7.90914	8.31328e-06	0.000192326
EPHB2	1.39713	6.56178	1.97156e-05	0.000391804
MCM7	1.39705	7.84361	7.00523e-06	0.000166135
PRKDC	1.39009	9.3299	2.7722e-06	7.78431e-05
PRR11	1.38985	6.47921	8.1465e-05	0.00124312
SLC25A10	1.38693	5.35078	0.000160716	0.00212646
SLC9A3R1	1.37822	5.45631	5.40615e-05	0.000891602
INPP1	1.37121	5.15881	0.00106321	0.00924165
SLC16A14	1.37023	5.23407	0.000206849	0.00258896
ELF3	1.36869	6.69822	0.000392364	0.00423389
PPTC7	1.36525	5.88908	3.80508e-06	9.94163e-05
TK1	1.36081	7.05917	1.15102e-05	0.000250553
GALNT12	1.35883	6.45008	6.79242e-06	0.000162106
LDHB	1.35177	7.80858	3.14967e-05	0.000574663
SFMBT1	1.34959	6.61262	3.32935e-06	9.0137e-05
LOC646762	1.34921	5.40314	3.57088e-05	0.000634651
ZC3H12C	1.34714	5.69845	3.04014e-05	0.000558049
ARSI	1.34685	5.24838	0.000148826	0.00199496
KIAA1524	1.34562	6.08592	3.37589e-05	0.000606416
BAK1	1.34223	6.42594	2.68378e-06	7.56729e-05
ITPR3	1.34127	7.75956	0.000535611	0.00537639
CHPT1	1.34116	5.59536	6.8261e-05	0.00107084
KRT19	1.34024	10.3024	0.000265173	0.00313948
IVNS1ABP	1.33099	8.17142	0.00030625	0.00350229
RPS6KA3	1.33006	6.2596	1.32534e-05	0.000279689
APEH	1.32643	7.41556	1.77104e-05	0.000360581
PSAT1	1.3261	6.93636	0.000216001	0.00268129
SLC25A13	1.32575	5.94134	1.13423e-05	0.000247256
VASN	1.32462	4.54304	0.00114763	0.00983954
RALB	1.32266	7.45402	0.000155454	0.00206547
LRRFIP1	1.32177	7.38767	2.8833e-05	0.000536428
KIF4A	1.31587	6.46328	0.000298968	0.00344509
JADE2	1.30787	7.36335	1.18681e-05	0.000257233
DOK4	1.30517	6.58057	1.07693e-05	0.000236128
BIRC5	1.30306	6.822	5.37834e-05	0.000888955
DNMT1	1.30089	7.01706	1.28494e-05	0.000273402
AIMP2	1.29988	5.13954	0.000304172	0.0034838
NPC1	1.29678	7.01644	5.20256e-06	0.000129481
PGP	1.29274	5.71725	5.33531e-05	0.000882809
IFITM2	1.29029	5.81403	0.000486417	0.00499545
LPIN1	1.28886	5.41977	6.55105e-05	0.00103957
CCNB2	1.28842	6.12418	4.65297e-05	0.000788032
DDX39A	1.28838	5.80977	2.03556e-05	0.000401976
ASF1B	1.28821	5.31963	0.000369182	0.00404441
DCTPP1	1.28626	6.02107	2.94403e-05	0.000546382
FDX1	1.28382	5.24754	0.000534136	0.00536872
RRM2	1.28173	7.97831	0.00024049	0.00290411
AURKB	1.28059	5.84498	0.000161485	0.00213248
DHTKD1	1.27936	6.51117	8.50869e-06	0.000195946
GPATCH2	1.27859	5.39919	0.000111056	0.00159739
TRIM24	1.27741	7.64518	4.1706e-05	0.000725032
MCM6	1.27628	6.94184	2.35722e-05	0.00045596
GRPEL1	1.27491	6.44115	1.92482e-05	0.000385998
FEN1	1.27389	6.59204	5.40585e-05	0.000891602
QPRT	1.27249	7.14301	3.61294e-05	0.000641371
HMGB1	1.26929	10.3307	2.44233e-05	0.000469418
DBF4	1.26244	5.18274	0.000601538	0.0059163
BRCA2	1.2615	5.3998	0.000470543	0.00488726
PTGDS	1.26034	7.08195	0.000516749	0.00523226
DPH6	1.2593	5.28513	0.000141707	0.00192689
ABT1	1.25839	5.84484	3.05763e-05	0.000560577
CDC20	1.25511	7.06656	0.000631693	0.00614488
TNFRSF19	1.25461	8.34987	3.38358e-05	0.000607076
CDC25A	1.25316	5.24749	0.000830142	0.00758388
NSDHL	1.25217	5.25144	0.000189327	0.00242387
PGM2L1	1.25202	4.92148	0.000619386	0.00604071
CLSPN	1.2498	5.79725	0.000462191	0.00481871
AIFM1	1.24764	6.50116	3.30238e-05	0.000596146
ESCO2	1.24632	4.86034	0.00101623	0.00891534
CYC1	1.23973	7.25316	5.74655e-05	0.000931471
SLC31A1	1.2375	6.06863	2.56927e-05	0.000490696
CCNB1	1.23748	7.35934	7.28964e-05	0.00113648
CDCA5	1.23695	6.70424	0.000219799	0.00271504
SCD	1.23566	10.9125	3.85885e-05	0.000675501
HMBS	1.23192	5.50977	0.000247821	0.00297602
PIGS	1.22869	6.16842	4.34831e-05	0.000751601
BUB1	1.22768	6.74217	0.000238521	0.00288961
SNRNP25	1.22704	5.58669	0.000306773	0.00350561
ARPC1B	1.22472	8.31211	5.02547e-05	0.00084075
VPS33A	1.22418	5.86629	6.24541e-05	0.000997352
ISOC1	1.22411	4.90613	0.000765834	0.00712405
NUP205	1.2173	7.69352	3.02498e-05	0.000556619
AACS	1.21398	5.80541	4.36279e-05	0.000752382
HAT1	1.21378	6.31579	5.54025e-05	0.000905807
KIFC1	1.21363	6.77328	0.000288316	0.00334787
ESPL1	1.21202	6.96114	5.53495e-05	0.000905807
TMEM245	1.20598	8.23339	4.82471e-05	0.000814379
FGD4	1.20421	5.461	0.000742448	0.0069536
NDUFS1	1.20212	6.80932	5.60302e-05	0.000912121
PHLPP2	1.20082	6.2304	4.56008e-05	0.000776652
KIAA0100	1.19808	8.73428	0.000101873	0.00149272
LMNB2	1.19646	7.72379	7.78626e-05	0.00119777
ARID3B	1.1961	6.32515	0.000124992	0.00174677
ELP3	1.19566	5.82631	0.000290463	0.00336247
MRPS18B	1.19535	6.80283	0.000240677	0.00290411
GDAP1	1.1924	5.15878	0.000692385	0.00658681
RFC3	1.19228	5.69554	0.000423444	0.00451126
TM7SF2	1.19059	6.27072	0.000112089	0.0016081
YAP1	1.19017	9.37047	5.91409e-05	0.000954531
ZFP36L2	1.18983	7.42031	0.000122012	0.00171237
CYBA	1.18971	5.60359	0.000148012	0.00198933
GAPDH	1.18886	11.0715	0.000124327	0.00173908
BOP1	1.18883	6.18394	0.000162724	0.00214508
ADNP2	1.18609	6.12157	0.000102095	0.00149452
PRKAR2A	1.18556	5.43922	0.000296009	0.00341881
MAPKAPK3	1.18516	5.87912	7.77487e-05	0.0011973
GGCT	1.18282	5.75592	8.62076e-05	0.00130234
EML4	1.18182	8.14498	0.000507166	0.00514558
CDC6	1.17917	5.85378	0.000913105	0.00819624
ACAT1	1.17897	7.07727	0.000139252	0.00189863
CYTH3	1.17458	6.51932	8.80115e-05	0.00132429
WDR1	1.17451	9.44026	0.000609963	0.00598747
PCLO	1.17254	5.2766	0.000700148	0.00662728
BRCA1	1.17023	6.26783	0.000202243	0.0025438
IFI30	1.16739	5.31649	0.000808857	0.00743272
ACTR3	1.16568	8.88067	0.000114871	0.00163251
RMI2	1.16367	5.5897	0.000405362	0.00435238
MRPL19	1.15977	6.71095	5.96428e-05	0.000959558
DPP3	1.15774	7.02122	0.000522768	0.00528612
MCM3	1.15682	7.98259	0.000299804	0.00344946
NABP2	1.15604	5.15442	0.0010327	0.00902833
B4GALT5	1.15407	8.16782	0.000236191	0.00287059
KRR1	1.14915	6.94717	6.70847e-05	0.00105568
ADD3	1.14418	6.10345	0.000574245	0.00570732
PNPLA2	1.14105	5.20838	0.000994924	0.00877426
RFWD3	1.14018	7.13453	0.0006389	0.00618266
PPM1B	1.13964	6.39396	9.33303e-05	0.0013891
C9orf16	1.13749	5.51108	0.000533303	0.00536392
UHRF1BP1	1.13464	7.0235	0.00022897	0.00279406
NFU1	1.1263	5.2699	0.000780513	0.00724275
PRR13	1.12426	7.17908	0.000178844	0.00230726
CAPG	1.12411	8.63098	0.000651992	0.00626567
ATP5B	1.1193	10.1012	0.000143591	0.00193854
NACC1	1.11745	6.2337	0.00015113	0.00201913
MICB	1.11659	5.76121	0.000822143	0.00753191
PRC1	1.11617	7.38361	0.000490334	0.00502542
PBK	1.1161	6.52302	0.00096097	0.00851959
TOPBP1	1.11286	7.2598	0.000175402	0.00227061
CEP44	1.11133	5.91836	0.000424567	0.00451881
AK1	1.11085	5.57869	0.000744002	0.00696384
SLC25A5	1.10912	8.20561	0.000612421	0.00599849
FBXO27	1.10888	5.75306	0.000286281	0.00333451
UNG	1.10763	6.43283	0.000197489	0.00249871
MOB1A	1.10689	6.80275	9.5986e-05	0.00142163
GART	1.10685	7.59537	0.000166761	0.00218685
FAM3C	1.10542	7.32354	8.58543e-05	0.00130014
ATP6V0D1	1.10273	6.53972	0.000197339	0.00249871
TBC1D14	1.10126	6.18542	0.000269873	0.00318265
KIAA0101	1.09945	6.10305	0.000820192	0.00752316
ACSL3	1.09675	7.43629	9.87819e-05	0.00145448
IMMT	1.09667	7.32605	0.000368841	0.00404433
GNPNAT1	1.095	7.04726	0.000165617	0.00217753
UBE2S	1.09402	7.01969	0.00101294	0.008902
PUF60	1.09048	7.47447	0.000427242	0.00453892
GMPS	1.08909	6.53126	0.000945514	0.0084221
FH	1.08904	6.30213	0.000190896	0.00244188
PGAM5	1.08885	6.81047	0.000175046	0.00226878
KHSRP	1.08787	6.94432	0.000245792	0.00295871
TIMELESS	1.08755	7.13734	0.00037621	0.00409762
PYCARD	1.08731	5.70121	0.000714798	0.0067364
HMCES	1.08338	6.33908	0.000250107	0.00299633
KATNAL1	1.0832	6.97466	0.000276583	0.00323902
RHPN2	1.08307	6.40975	0.000474143	0.00490561
DTL	1.08087	5.72061	0.000566707	0.00564726
EML1	1.07807	6.56173	0.00028286	0.0033046
RPUSD3	1.07729	5.8787	0.000496247	0.00505857
TCF19	1.07704	6.37158	0.00090248	0.00812501
PPIL1	1.07143	6.20939	0.000916791	0.00822445
PTBP3	1.07127	8.03039	0.000228755	0.00279406
CHEK1	1.06739	5.8598	0.00057665	0.00572745
TRAF4	1.0635	6.86188	0.000165342	0.00217581
PCCB	1.06277	6.49391	0.000863436	0.0078389
MCCC2	1.06152	7.42381	0.000191837	0.00244735
COPE	1.06122	6.33883	0.000360413	0.00397138
ADIPOR2	1.06113	6.7515	0.00024068	0.00290411
ECH1	1.05941	8.03261	0.000375127	0.00408877
TUFM	1.05933	8.11251	0.000419119	0.00448098
STK26	1.05923	5.54543	0.000749087	0.00699843
OPA3	1.05774	5.74131	0.00047342	0.00490561
NPEPPS	1.05633	8.38223	0.000494377	0.00504973
TOP2A	1.05505	8.84474	0.000818852	0.00751999
PLEKHA8	1.05504	5.96662	0.000491295	0.00502719
HOXC10	1.05433	5.92285	0.000618763	0.00603854
USP1	1.05421	7.31857	0.000339256	0.00377783
NUP93	1.05291	6.81165	0.00021159	0.00263955
CBX5	1.05242	8.4156	0.000452752	0.00473338
PDS5B	1.05197	6.33984	0.000334814	0.0037546
MYO5A	1.05079	6.04472	0.000632526	0.00614902
SAP130	1.04726	5.98583	0.000786032	0.00726618
HSPD1	1.04631	9.42838	0.000217307	0.00269528
MRFAP1	1.0462	8.87421	0.000246987	0.00296836
DLD	1.0461	7.41888	0.00095037	0.00845005
C1QBP	1.04592	7.71556	0.00101201	0.00889895
SCYL2	1.04355	6.61931	0.00022881	0.00279406
GOT2	1.03687	7.61894	0.000701533	0.00663623
ATIC	1.03487	7.12741	0.000447769	0.00468451
ANKRD28	1.03396	6.28661	0.000405326	0.00435238
GARS	1.03287	7.40291	0.000836517	0.00762199
SMS	1.03223	5.95653	0.00106639	0.00925327
IPO5	1.03217	8.46102	0.000543965	0.00544939
MDH2	1.03147	8.08066	0.000318933	0.00361721
AFG3L2	1.02779	6.88705	0.000480508	0.00495217
NMI	1.02737	5.90207	0.000665388	0.00637819
LARS2	1.02598	6.18118	0.000857195	0.00779629
ANKS6	1.02485	6.86802	0.000461663	0.00481654
UTP20	1.01989	6.64068	0.000287606	0.00334498
UQCRFS1	1.01923	6.83772	0.000567189	0.00564833
MTHFD2	1.01869	7.65923	0.00112961	0.00972921
DAZAP2	1.01771	7.98722	0.000782417	0.00725597
LASP1	1.01515	8.60235	0.000415425	0.00444779
IREB2	1.01299	7.49297	0.000350044	0.00388546
HTT	1.01295	8.04176	0.000651655	0.00626567
YKT6	1.01208	7.47523	0.000433645	0.00458117
ATP5A1	1.01143	9.60674	0.000440029	0.00463565
PANK3	1.0114	5.64938	0.000885639	0.00799722
COX8A	1.01011	7.28479	0.000338736	0.00377783
TSEN34	1.00987	6.39737	0.000532152	0.00535591
ME2	1.00705	6.6602	0.00061458	0.00600547
PRPF19	1.00577	7.63516	0.000659497	0.00632975
WBP11	1.00562	6.07952	0.000785603	0.00726618
STX16	-1.01122	7.47064	0.000751507	0.00701276
DVL1	-1.01329	6.35417	0.000828066	0.00757698
EZH1	-1.02971	6.05947	0.000912991	0.00819624
GOLGA8B	-1.03635	6.73548	0.000758212	0.00706397
SH2B1	-1.04369	6.46497	0.000474142	0.00490561
NOL3	-1.04899	6.69663	0.000639271	0.00618266
PBXIP1	-1.04996	6.20385	0.000974785	0.00861174
GALC	-1.0514	5.9858	0.00100692	0.00886974
CRAMP1L	-1.05376	6.01938	0.00105602	0.00919411
MBD6	-1.05593	6.29534	0.000644128	0.00621779
SKI	-1.05789	6.63199	0.000401769	0.0043261
LDB1	-1.06132	6.64509	0.00093803	0.0083653
SUN1	-1.0634	8.91301	0.00071827	0.00676069
SCARB2	-1.06369	8.22797	0.000381833	0.00413798
ATN1	-1.07018	7.17522	0.000470706	0.00488726
SZT2	-1.07502	6.61817	0.000305189	0.00349279
JAM3	-1.0786	6.01469	0.000800277	0.00736733
GBP1	-1.0832	6.81525	0.00102084	0.00895058
CLCN3	-1.09751	6.43887	0.000589482	0.00582046
XAF1	-1.10005	7.76757	0.000637273	0.00617133
SLC2A1	-1.10011	7.87546	0.000275095	0.00323161
FBXO44	-1.11676	6.2565	0.000353205	0.0039062
GIGYF1	-1.11682	6.94762	0.000222151	0.00273293
MEF2D	-1.12336	5.69946	0.000633968	0.00615116
DTX3	-1.13534	5.69219	0.000408354	0.0043814
CDC42SE1	-1.13899	7.09512	0.000643473	0.00621544
CENPE	-1.16028	5.45489	0.00114006	0.00979687
PPP3CB	-1.16175	5.76422	0.00028909	0.00335429
SS18L1	-1.16492	5.25739	0.00105653	0.00919411
KDM3A	-1.16744	6.29667	0.000323363	0.00365647
IFI6	-1.17565	8.74707	0.000294389	0.00340491
WSB1	-1.18062	7.82303	0.000112637	0.00161161
PRNP	-1.18961	7.53341	0.000698691	0.00662178
C22orf29	-1.1943	5.46557	0.000478055	0.00493304
ZNF514	-1.19702	5.79955	0.000239445	0.00289615
S100A2	-1.19796	6.54237	0.000878923	0.00794132
EFEMP2	-1.19816	7.6233	5.90759e-05	0.000954502
AGRN	-1.19842	8.04865	0.000196186	0.00248848
NLRC5	-1.19928	6.13067	0.000180804	0.00232658
MALAT1	-1.20013	9.35074	0.000422113	0.00450343
XIST	-1.20168	8.71715	0.000381351	0.00413572
ZMIZ2	-1.21435	6.53133	0.0002057	0.0025767
ABCA3	-1.21724	6.0233	0.000248304	0.00297945
TUBB2A	-1.2208	5.37594	0.000528692	0.0053353
ABCA2	-1.22283	7.09505	6.5759e-05	0.00104023
PLEKHG5	-1.23083	7.24131	0.00113618	0.00977467
SYCP2	-1.23333	5.90136	0.000159674	0.00211782
UNC93B1	-1.23335	6.2609	5.93997e-05	0.00095766
FAM193B	-1.23583	5.80563	0.000506362	0.00514432
FGD6	-1.23883	5.4719	0.000746347	0.006981
ZNF83	-1.24281	5.89132	0.000122077	0.00171237
EFHC1	-1.24453	5.91638	7.81568e-05	0.00119991
TNK2	-1.24503	5.41711	0.000390196	0.00421652
DAB2IP	-1.24625	6.58147	0.000441912	0.00464577
PLOD3	-1.24793	6.58843	3.54732e-05	0.00063195
PGRMC2	-1.25333	6.14619	8.46972e-05	0.00128724
GDI1	-1.25521	7.59215	0.000250003	0.00299633
FSTL3	-1.25664	5.44958	0.00061428	0.00600547
ALS2CL	-1.25849	7.44934	0.00107083	0.00928648
RGL2	-1.26689	6.99717	0.000106027	0.00154163
CLK2	-1.26919	5.66022	0.000148599	0.00199369
ADGRB2	-1.27267	6.07124	0.000144215	0.00194349
CLK1	-1.27677	6.76851	0.000169728	0.00221615
ITGB5	-1.28176	5.56025	0.000584803	0.0057932
CCNL2	-1.28255	7.79456	3.18291e-05	0.000578631
MMP14	-1.2836	9.06993	0.000137361	0.00187963
ZNF337	-1.28531	5.56267	0.000275524	0.00323415
ARHGEF40	-1.2898	5.65181	0.000110474	0.00159098
PLEKHA4	-1.29702	5.80663	0.000259005	0.00308337
ZNF692	-1.29883	5.02691	0.00104182	0.00909755
NLGN2	-1.31507	6.38021	3.03741e-05	0.000558049
LYST	-1.32304	5.54099	0.000685618	0.00653066
HLA-B	-1.32689	10.3117	3.90424e-05	0.000681865
SHC1	-1.32866	9.19321	1.47496e-05	0.000308192
JUNB	-1.3288	5.78181	0.000137894	0.00188521
TNKS1BP1	-1.33348	7.71967	0.000101202	0.00148577
SIDT2	-1.3344	5.80487	8.9337e-05	0.00134023
IRF7	-1.34027	5.01937	0.00107439	0.00929107
MRC2	-1.34381	8.10063	0.000104351	0.00152019
LINC01004	-1.3442	5.59531	0.00014941	0.00200101
RABGAP1L	-1.34492	6.07313	0.000302062	0.00346489
OSBPL1A	-1.34683	6.66331	0.000152268	0.0020285
PDLIM5	-1.35339	6.74696	0.000500992	0.00510349
CTSZ	-1.36772	6.11083	3.78009e-05	0.000664795
PRKAB2	-1.36931	5.67616	0.000130833	0.00180998
CEP170B	-1.37113	5.93985	0.000191322	0.00244526
UCHL1	-1.37146	7.95273	7.38234e-05	0.00114856
NPIPB3	-1.37295	5.56459	7.82654e-05	0.00120036
JAG2	-1.37851	6.72247	9.31149e-05	0.00138727
AHSA2	-1.38891	7.04376	9.73663e-06	0.000218561
PDLIM7	-1.39618	7.15702	0.000308904	0.00351932
ADCY6	-1.39971	6.44886	1.0549e-05	0.00023231
RLTPR	-1.40615	4.97675	0.000474422	0.00490561
BNIP3L	-1.40955	7.05343	3.49996e-06	9.35821e-05
RCN3	-1.41091	5.07421	0.000260457	0.00309165
TRAF5	-1.41146	4.88911	0.000829446	0.00758388
MXRA5	-1.42585	7.37357	0.000757457	0.00706352
ZNF814	-1.42717	4.60196	0.00107299	0.00929107
HECTD2	-1.42923	4.85597	0.000416683	0.0044581
PLOD1	-1.43043	8.46701	4.2805e-06	0.000109975
IFT172	-1.43276	4.58051	0.000909743	0.00817578
TPPP3	-1.43474	7.50811	0.000121288	0.00170446
KDM6B	-1.43852	5.6335	8.80046e-05	0.00132429
GADD45A	-1.45446	5.3218	0.00030053	0.00345518
EVL	-1.45798	4.81241	0.000284604	0.00332008
EXT1	-1.46039	5.11273	0.000374652	0.00408877
PLXNA3	-1.4618	6.78327	1.81929e-06	5.44239e-05
SMAD3	-1.47143	7.30928	0.000440432	0.00463666
TRIM7	-1.4724	5.61054	0.000261215	0.00309746
LOC389834	-1.47914	6.1307	2.82199e-06	7.89478e-05
NFIX	-1.49046	5.47638	3.79635e-05	0.000666878
HCP5	-1.49316	6.60899	5.70027e-06	0.000139796
NAT8L	-1.49592	5.02344	0.000196906	0.00249552
CLDN6	-1.49801	6.20584	2.23075e-05	0.000434838
FAM162A	-1.49953	4.90505	0.000162229	0.00214043
CACNB3	-1.50247	5.66969	0.000133503	0.00183682
TMEM198B	-1.50784	4.64127	0.000899742	0.00811003
FBXL2	-1.51051	4.96684	0.000143024	0.00193608
ZNF25	-1.51533	4.61676	0.000424751	0.00451881
LENG8	-1.52341	8.03325	7.87679e-07	2.69219e-05
NREP	-1.52739	5.56583	0.000114261	0.00162997
LRRC37A3	-1.5283	4.6872	0.000613755	0.00600518
GLI2	-1.53488	4.43496	0.00075844	0.00706397
HOXD10	-1.53729	4.57688	0.000475297	0.00491129
ZDHHC8	-1.53845	5.84031	2.34068e-06	6.74823e-05
KLF10	-1.5405	6.34364	1.25956e-06	4.01437e-05
EVPL	-1.54453	7.51568	0.00107684	0.00930651
MAPK8IP3	-1.55012	6.92965	8.77121e-07	2.94459e-05
GAS6	-1.55461	5.231	0.000335272	0.0037546
KRT17	-1.55482	6.40563	0.000105571	0.00153648
CCNG2	-1.55641	5.16111	9.39452e-05	0.00139414
NPDC1	-1.55663	4.68664	0.000371121	0.00405681
P4HA1	-1.55791	7.69206	3.42669e-07	1.33765e-05
NEAT1	-1.58035	10.2397	2.44017e-07	1.00837e-05
CRELD1	-1.58131	5.80433	1.59206e-06	4.84903e-05
RHOBTB1	-1.58605	6.62942	9.05789e-06	0.000206081
ZNF37BP	-1.5954	5.14523	4.6265e-05	0.000785888
LPIN3	-1.59877	6.08994	2.04463e-06	6.03069e-05
CLIP3	-1.60094	4.8176	0.000194043	0.00246545
JUN	-1.60203	6.82914	3.25979e-06	8.86317e-05
RELB	-1.60509	4.58025	0.000218046	0.0026985
SLC6A10P	-1.60519	4.40935	0.000389266	0.00420948
PPP1R13L	-1.61147	5.80673	2.09126e-05	0.000411363
UACA	-1.61307	7.95135	1.72262e-05	0.000352146
SKIL	-1.61404	6.44619	4.85589e-06	0.000122672
LOC440300	-1.6163	5.17889	2.1745e-05	0.00042552
ELL2	-1.61687	5.59218	6.16572e-05	0.000985667
TNFRSF25	-1.6177	5.00827	0.00025104	0.00300512
LRIG3	-1.63735	6.07214	5.99965e-07	2.17354e-05
LOC146880	-1.63826	5.31129	0.000142377	0.00193329
PAM	-1.64493	5.80618	1.19922e-05	0.000258808
APBB2	-1.64505	6.84351	5.01104e-05	0.000839265
LOC100131564	-1.6526	5.58961	2.88719e-06	8.00308e-05
PLXNB1	-1.66602	6.45481	0.000934034	0.00833951
ZNF862	-1.66779	4.70662	0.000708932	0.00669365
PPP3CA	-1.66979	5.81543	1.59982e-05	0.000330171
ABCA1	-1.67149	5.30448	5.60854e-06	0.000137994
DMTN	-1.67219	4.72388	0.00022035	0.00271942
WDR72	-1.674	5.7833	6.7003e-07	2.36015e-05
AMT	-1.68302	3.96746	0.00097759	0.00862949
TGFB1	-1.69679	5.12753	0.000260284	0.00309165
SGK223	-1.69778	4.0677	0.000635253	0.00615967
ARHGAP32	-1.70075	6.6526	0.000152639	0.00203165
ABLIM1	-1.70638	5.49058	0.000186634	0.00239549
DGKH	-1.71391	6.54715	0.000491538	0.00502719
FXYD5	-1.71419	4.46065	0.000147961	0.00198933
LHFP	-1.71528	4.37061	0.000211977	0.0026422
ALDOC	-1.7157	4.17567	0.000929747	0.00832584
CSAD	-1.72103	4.13674	0.000671109	0.00641268
KIRREL	-1.72186	5.29745	0.000307621	0.00351258
ENGASE	-1.72494	5.42235	5.76153e-06	0.00014084
TNFAIP2	-1.72536	7.4139	0.000119103	0.00167845
ADCY7	-1.72722	6.09911	3.64006e-05	0.000645426
DSC3	-1.72954	9.30955	0.000100858	0.00148351
NRARP	-1.73065	4.90429	3.66973e-05	0.000649164
IER5	-1.73404	5.97083	5.28026e-06	0.000130983
TM4SF1	-1.73657	7.33007	6.90165e-08	3.36333e-06
RSRP1	-1.74307	5.96565	4.12586e-07	1.56961e-05
KLF8	-1.74473	4.54609	0.000119243	0.00167884
IL17RE	-1.74583	5.15713	0.000290271	0.00336247
VASH1	-1.74682	4.16421	0.000287694	0.00334498
MAP6	-1.74843	6.27108	2.04789e-06	6.03069e-05
GRAMD3	-1.75357	4.69957	0.00107231	0.00929107
TAGLN2	-1.76045	7.87257	1.59267e-05	0.000329144
P4HA2	-1.76327	5.55601	1.0718e-06	3.51151e-05
SYNGAP1	-1.7647	5.49798	2.95645e-06	8.15933e-05
L3MBTL1	-1.7652	3.95279	0.00059398	0.0058534
HOXD9	-1.76607	3.82145	0.000680761	0.00648849
DDX60L	-1.76828	8.18743	1.01513e-06	3.35569e-05
PYGL	-1.77026	7.68885	2.94379e-07	1.1765e-05
SLC44A5	-1.77121	5.0677	1.93451e-05	0.000386569
RASA3	-1.77699	4.20842	0.000494819	0.00505083
TTLL3	-1.77941	3.82117	0.000821464	0.00753026
RASSF8	-1.78687	5.53716	0.000525548	0.00530712
HDAC5	-1.78754	5.14201	1.7222e-05	0.000352146
LTBP2	-1.79012	7.67916	3.30294e-05	0.000596146
CRIP2	-1.7921	6.61824	6.04845e-09	4.17232e-07
RNA28S5	-1.79226	6.89536	0.000270202	0.00318405
MST1	-1.79415	4.2151	0.00017489	0.00226878
MEX3B	-1.79473	4.03933	0.000661441	0.00634437
ANO8	-1.79549	4.68434	4.50768e-05	0.000768618
GLB1L2	-1.79584	4.49085	0.000113083	0.00161613
SERPINF1	-1.80207	5.4971	4.56407e-07	1.72373e-05
RNASE4	-1.80598	4.43742	0.00011811	0.00167068
YPEL3	-1.80861	4.61995	0.000143361	0.00193717
DPP7	-1.80917	5.28272	3.04802e-06	8.38734e-05
OXTR	-1.81047	6.11216	0.000679367	0.00648339
ZNF577	-1.81293	4.57633	0.000136395	0.00186811
MEG3	-1.81719	7.27729	1.65912e-06	5.03298e-05
PPP2R2C	-1.81775	5.56789	1.33661e-05	0.000281227
ZFP36L1	-1.82342	6.42405	5.23138e-07	1.92757e-05
SLC16A3	-1.82442	6.89233	2.66311e-07	1.08441e-05
CALB2	-1.83105	4.58219	0.000348211	0.00387365
OSMR	-1.83159	5.9294	2.12753e-05	0.00041741
CD47	-1.83191	7.24403	0.000235781	0.00286847
GSN	-1.8375	8.77541	5.05148e-05	0.000844167
PLEKHG4B	-1.83874	4.52211	0.000118549	0.0016722
HNRNPU-AS1	-1.84411	5.48651	4.2622e-06	0.000109692
ADGRL1	-1.84768	5.33327	5.48237e-07	2.00538e-05
ZNF471	-1.85302	4.76433	7.88169e-05	0.00120637
NFKB2	-1.85485	6.84975	4.19969e-09	3.03563e-07
CORO6	-1.86453	4.93932	0.000859229	0.00781009
MAFK	-1.87374	5.99838	4.215e-08	2.18069e-06
LOC284454	-1.87393	4.2373	0.000390849	0.00422056
MYO1B	-1.87548	6.51898	0.000126892	0.0017607
PTPRF	-1.87555	8.29146	2.0158e-06	5.95942e-05
LOXL1	-1.87743	5.17126	9.71814e-06	0.00021847
TXNIP	-1.87967	7.72282	1.13516e-08	6.85956e-07
CGREF1	-1.88154	4.24811	7.14611e-05	0.0011164
EFR3B	-1.88377	3.6384	0.000530607	0.00535102
CAMK2D	-1.89067	6.71162	5.65728e-07	2.05939e-05
FOXD2-AS1	-1.89311	3.60981	0.000456999	0.00477117
MOK	-1.89386	4.38873	0.000590556	0.00582726
HLA-F	-1.89448	7.20305	2.23985e-08	1.26732e-06
LIMS2	-1.89497	5.00981	0.0002263	0.00277043
PFKFB4	-1.89616	5.42774	1.08632e-06	3.54451e-05
SH3RF1	-1.89939	4.66001	0.000696494	0.00661064
AHNAK2	-1.90389	9.04988	6.5085e-05	0.00103499
ARHGAP33	-1.90723	4.75082	9.053e-06	0.000206081
IGFBP3	-1.932	7.05971	0.00104946	0.00915373
PLTP	-1.93696	7.6441	8.87716e-09	5.65853e-07
DUSP1	-1.93961	5.1375	1.95155e-05	0.000388838
KCTD11	-1.94389	6.59297	9.65838e-09	6.0293e-07
SAT1	-1.9531	7.11701	1.97007e-07	8.43114e-06
SDK1	-1.95594	5.07912	2.43196e-05	0.00046848
ABO	-1.95703	3.71085	0.000328777	0.00370611
SLC15A3	-1.95749	3.63041	0.000679984	0.00648518
ARHGEF4	-1.9584	3.62441	0.000380854	0.00413572
DLG4	-1.96014	5.27966	3.7709e-07	1.4422e-05
ZNF827	-1.96065	5.29163	1.43692e-06	4.46658e-05
ADGRG1	-1.9629	7.50006	1.23851e-05	0.000265017
FBXL8	-1.96323	3.95568	0.000142562	0.00193329
SGCB	-1.9661	6.18175	6.10249e-10	5.42296e-08
TRIM46	-1.96708	4.7754	7.50256e-05	0.00116128
ADIRF	-1.96813	4.2648	0.000545411	0.00545664
PABPC1L	-1.97376	6.5542	3.72441e-09	2.72343e-07
CCDC40	-1.97887	3.37034	0.000433998	0.0045817
ARHGEF25	-1.98038	6.01194	1.16338e-08	7.00209e-07
FEZ1	-1.9894	4.53626	0.000176136	0.0022762
PCDHGB6	-1.99026	3.3191	0.000507009	0.00514558
SGK1	-1.99069	4.73808	2.93371e-06	8.11713e-05
CLMN	-1.99091	5.76821	6.65279e-07	2.35924e-05
MFGE8	-1.9943	6.51258	3.25934e-05	0.000590393
THBS1	-2.00104	6.64224	8.22105e-06	0.000190776
FSTL1	-2.0038	6.4523	7.8408e-06	0.000182513
ENO3	-2.01249	6.60619	4.53208e-06	0.000115411
ATG16L2	-2.01398	3.85597	0.000192295	0.00244735
NFE2L3	-2.01412	5.58697	4.82742e-07	1.80515e-05
IFI44L	-2.03004	5.92459	3.85801e-06	0.000100488
ZMAT1	-2.03874	4.48081	6.37022e-06	0.000153405
LAMC2	-2.04141	10.2829	1.21833e-06	3.91602e-05
CADM4	-2.04254	3.34226	0.000321029	0.00363552
PFKFB3	-2.04281	5.55008	1.91214e-08	1.09836e-06
CTSK	-2.05499	3.22987	0.000699636	0.00662659
SERPINB13	-2.05751	5.97362	7.09839e-06	0.000167818
RASIP1	-2.05936	3.55828	0.000468772	0.00487723
CD109	-2.06713	7.52204	0.000453138	0.00473413
WWTR1	-2.06738	6.64014	2.22259e-09	1.74878e-07
LOC155060	-2.07119	3.54632	0.000168318	0.00220163
DFNB31	-2.07599	4.41494	7.42532e-05	0.00115406
COPG2IT1	-2.08136	3.66243	0.000324604	0.00366775
ZFP36	-2.08259	5.24178	2.47962e-06	7.05455e-05
MST1L	-2.08966	2.37673	0.0011106	0.00957635
FAM20C	-2.09311	3.09092	0.00032078	0.00363543
PLEKHO1	-2.09317	4.6073	5.31263e-05	0.000880986
GPR173	-2.09373	5.18008	2.05765e-07	8.73173e-06
EEF1A2	-2.09879	4.85987	3.66147e-07	1.4039e-05
AMY2B	-2.1	3.14299	0.000723697	0.00680329
DLGAP1	-2.10173	3.1955	0.00040025	0.00431283
VSIG10L	-2.10378	3.87948	0.000108259	0.00156167
ATP1B1	-2.10494	5.12477	0.00105381	0.00918106
PHLDB2	-2.1085	6.78341	3.73487e-08	2.0151e-06
KANK1	-2.11545	3.81767	0.00115106	0.00986333
RORA	-2.12436	3.15674	0.000556866	0.00555285
HSF4	-2.13999	4.47998	4.3977e-06	0.000112413
LINC00842	-2.14273	3.36604	0.00075155	0.00701276
IL17RD	-2.14396	3.61124	0.000431312	0.0045644
PFKP	-2.14756	6.81646	3.61373e-08	1.95784e-06
STARD9	-2.14953	3.82962	5.33428e-05	0.000882809
APLP1	-2.15307	6.25994	1.07823e-08	6.59466e-07
CLDN1	-2.15319	8.40872	2.56221e-11	3.09658e-09
LOC101928978	-2.15789	2.56589	0.000593726	0.0058534
ATP9A	-2.16383	5.62404	4.12704e-07	1.56961e-05
SPAG17	-2.17186	4.14871	1.5128e-05	0.000315226
MCAM	-2.18162	6.68905	3.60417e-07	1.38545e-05
CTSF	-2.18914	5.51987	8.39469e-09	5.39654e-07
CDH11	-2.20039	4.53089	0.000118511	0.0016722
NUAK1	-2.20442	5.30769	3.81029e-06	9.94163e-05
GOLGA8A	-2.20791	6.0656	1.16803e-10	1.22538e-08
IGIP	-2.2153	3.96761	2.73071e-05	0.000518383
OTUD1	-2.2164	3.90949	6.02444e-05	0.000967175
ARRDC4	-2.22083	5.22839	2.53802e-07	1.0419e-05
CNTNAP1	-2.22695	6.11528	2.59601e-08	1.45792e-06
POSTN	-2.22831	5.24793	2.85815e-05	0.000533721
GPM6B	-2.23165	2.90322	0.000600061	0.00590947
CDCP1	-2.23349	7.29594	6.47522e-07	2.3071e-05
IGFBP2	-2.24003	4.55545	0.000115396	0.00163689
CD36	-2.24069	5.33684	0.000309587	0.00352444
NDRG2	-2.2426	3.06998	0.0010453	0.0091227
VANGL2	-2.25565	4.65204	6.70625e-06	0.000160557
PIK3CD	-2.26071	3.3801	0.000143191	0.0019366
ETS1	-2.26851	5.25782	3.79615e-08	2.04087e-06
LOC102724814	-2.27018	4.20127	4.53792e-06	0.000115411
ARSJ	-2.27021	6.09531	0.00035158	0.00389393
SSPN	-2.27265	2.79876	0.000268888	0.00317351
FRMD6	-2.27571	4.44406	8.82208e-05	0.00132612
KLF4	-2.27612	4.32246	0.000951448	0.00845005
KLHL17	-2.27679	2.63824	0.00052053	0.00526701
FAM198B	-2.29046	5.00039	0.000350302	0.00388547
BNIP3	-2.29445	6.00957	5.35185e-10	4.78405e-08
FBLN2	-2.29608	4.12667	0.000257366	0.00306627
DHRS3	-2.29806	4.74488	3.63063e-06	9.57207e-05
CYYR1	-2.30459	4.32607	0.000501653	0.00510679
KANTR	-2.31016	2.28258	0.00042613	0.0045303
CACNA1G	-2.31036	2.29972	0.000410751	0.00440086
CACNG6	-2.3107	3.64911	4.77072e-05	0.000806167
FIGNL2	-2.31391	2.64855	0.000830326	0.00758388
MXRA8	-2.32088	3.275	0.000238057	0.0028863
LINC00894	-2.32495	2.89384	0.000169902	0.0022165
NFKBIZ	-2.33185	4.69458	0.00060194	0.00591641
TSPAN1	-2.33518	6.17383	7.62348e-07	2.63542e-05
MST1P2	-2.33522	3.3338	4.27762e-05	0.000740228
CCDC162P	-2.33544	1.82033	0.00074676	0.006981
LOXL3	-2.33704	2.67138	0.000252255	0.00301488
RAPGEFL1	-2.34246	4.36433	0.000698267	0.00662178
TEAD2	-2.34464	4.59615	1.07887e-05	0.00023621
LOC100507487	-2.34852	2.37966	0.000622723	0.00606934
ARHGAP22	-2.35159	2.97914	0.000804111	0.00739361
PPM1J	-2.35441	2.81648	0.000495941	0.00505857
CAMK2N1	-2.35513	4.14593	0.000714288	0.0067364
LMNTD2	-2.35778	3.00978	0.000114803	0.00163251
PCDHB11	-2.3578	2.76631	0.0010048	0.00885618
CYR61	-2.36019	5.94955	1.16132e-09	9.53479e-08
ANXA1	-2.36351	9.77761	6.61885e-12	8.92777e-10
CASZ1	-2.36424	4.37443	2.33462e-05	0.000453331
KIAA1217	-2.36758	4.23238	5.08089e-05	0.000846274
CAPN3	-2.38625	3.86869	3.94762e-05	0.000688645
RGS11	-2.38745	2.25595	0.000301037	0.00345838
KCNC3	-2.38888	4.96129	6.07756e-05	0.000973635
SMAD9	-2.392	2.77963	0.000332825	0.00373828
NFATC4	-2.39436	5.69589	9.49796e-09	5.95376e-07
MTSS1	-2.40126	6.47431	1.3332e-07	6.06644e-06
SEC31B	-2.40133	4.86363	1.63765e-07	7.29792e-06
CBLN3	-2.40811	3.94906	3.71557e-06	9.745e-05
CD9	-2.41187	7.73499	2.0297e-09	1.60538e-07
GPRC5B	-2.41704	2.15867	0.000339347	0.00377783
TYMP	-2.42065	6.2212	5.40961e-11	6.05355e-09
COL6A1	-2.42121	6.88434	5.45124e-08	2.73594e-06
RBP7	-2.424	3.30597	0.00032493	0.0036687
STON2	-2.426	5.60311	0.000198912	0.00251041
KDM7A	-2.43734	4.51667	2.95976e-06	8.15933e-05
CD83	-2.44731	4.84397	0.000219193	0.00270978
KC6	-2.45859	1.96335	0.000434816	0.00458713
LIF	-2.46012	5.87538	3.742e-10	3.51121e-08
PCDHB14	-2.46073	3.58282	2.47724e-05	0.000475522
RSPO4	-2.46321	2.60666	0.000112654	0.00161161
SYNPO	-2.47029	4.74691	2.81122e-05	0.00052888
PRRX1	-2.47416	3.57863	4.00395e-05	0.000697666
FSIP2	-2.47636	3.72005	6.8473e-06	0.000163158
TUBB2B	-2.48198	4.87555	3.11471e-06	8.55525e-05
EPPK1	-2.48399	4.43048	0.000125684	0.00174915
PRRX2	-2.48742	2.53118	0.000111694	0.00160395
FBXO32	-2.49397	2.23175	0.00053459	0.00536972
VEGFA	-2.49584	7.17401	4.14871e-08	2.15377e-06
P2RX7	-2.49603	1.79372	0.000931012	0.00832729
COL1A1	-2.49721	10.0309	4.8926e-06	0.000123187
EFNA3	-2.50137	2.50784	0.000302788	0.00347058
MAML3	-2.50164	3.03359	0.000367264	0.00403217
SPINK6	-2.5039	3.12057	0.000569616	0.00566876
NRP1	-2.50887	5.08007	1.88855e-06	5.62728e-05
UCKL1-AS1	-2.51845	2.86058	8.55241e-05	0.0012972
SH3PXD2A	-2.52256	6.43069	9.41197e-08	4.41573e-06
RASGRP2	-2.53831	3.35688	0.000200389	0.00252483
ARMCX1	-2.54412	1.10529	0.0008611	0.00782239
DGAT2	-2.54528	4.22244	0.000167923	0.00220018
PIWIL1	-2.55162	5.88786	1.41557e-06	4.4184e-05
KLHL31	-2.55315	2.05847	0.000429809	0.00455456
GFPT2	-2.55528	2.17539	0.00107444	0.00929107
TRIM17	-2.55775	3.07718	0.000650947	0.00626466
GPR176	-2.56461	3.72337	4.57361e-06	0.000116124
SPACA6P-AS	-2.56726	1.71688	0.000429742	0.00455456
SERPING1	-2.56878	6.65076	5.22086e-10	4.69473e-08
COL1A2	-2.56939	8.99102	4.06186e-12	5.90024e-10
OLFML2B	-2.56962	2.14385	0.000260519	0.00309165
FGFR2	-2.57057	7.65196	5.5511e-08	2.77684e-06
CADM1	-2.57339	1.64517	0.000384102	0.00415661
OBSCN	-2.5747	6.27882	4.60623e-13	8.3839e-11
FLRT1	-2.57615	2.06319	0.000612526	0.00599849
VAV1	-2.57663	2.56882	0.000111131	0.00159739
TMEM158	-2.57689	3.69981	0.00109064	0.00941503
IGF2BP2	-2.57951	3.69929	0.000308002	0.00351258
ATP8A1	-2.58158	1.62828	0.00112958	0.00972921
ANKRD65	-2.58326	3.4053	9.1653e-05	0.00137089
FN1	-2.58955	9.49039	0.000728658	0.00684142
FGFR1	-2.59395	6.01663	1.0696e-07	4.90542e-06
CNN1	-2.5951	3.62548	8.20637e-05	0.00124973
WLS	-2.59612	4.87892	4.5968e-08	2.3548e-06
GALNT16	-2.59779	1.30882	0.000601469	0.0059163
SCARF2	-2.59952	2.57743	0.000313939	0.00356324
LMO2	-2.60057	1.0903	0.000537481	0.00539159
ZFHX2	-2.6079	2.27777	0.000223269	0.00273998
UCN2	-2.60818	2.5354	0.000873831	0.00791139
KIF26B	-2.61132	1.26841	0.000370883	0.00405681
LAMC3	-2.61512	3.74883	2.3775e-06	6.81535e-05
PCDHB6	-2.62157	1.42347	0.000503955	0.00512332
ACTA2	-2.62308	6.91173	2.59991e-11	3.1172e-09
MAT1A	-2.6242	2.72238	0.000169391	0.00221366
CPLX1	-2.62534	4.69944	1.74821e-08	1.01577e-06
CD44	-2.62867	6.32888	3.4558e-09	2.55916e-07
RFX2	-2.63308	2.98294	3.16553e-05	0.000576859
BRSK1	-2.63315	3.1442	1.73195e-05	0.000353575
HMCN1	-2.63552	6.11345	4.78042e-08	2.43979e-06
NEB	-2.64955	2.92354	0.000646252	0.00622635
ANXA8	-2.65182	3.22196	0.000668157	0.00639256
ASMTL-AS1	-2.65429	3.63661	2.12542e-06	6.23471e-05
L3MBTL4	-2.6553	1.98376	0.00013307	0.00183274
MUC3A	-2.65771	3.39182	3.88908e-05	0.000680004
BCO2	-2.66191	2.62614	9.19039e-05	0.00137329
MEF2C	-2.66273	2.21243	0.000107666	0.00155499
CPEB1	-2.66423	1.60038	0.000276176	0.00323704
ATP8B1	-2.67505	4.43803	0.000958831	0.00850561
SEMA4A	-2.67578	2.4048	0.000237752	0.00288491
LOC728392	-2.68363	2.93811	6.52521e-05	0.00103656
TAS2R5	-2.68457	0.872895	0.000732122	0.00686967
MUC12	-2.68742	1.63428	0.00106405	0.00924356
FAR2P1	-2.68983	4.47487	3.19882e-06	8.73861e-05
ANGPTL4	-2.70335	5.17714	8.76395e-11	9.38986e-09
DCLK2	-2.70367	3.29718	0.000224878	0.00275598
SMAD7	-2.70834	2.68761	0.000101301	0.00148579
MYO15B	-2.71841	4.00358	2.7539e-05	0.000521344
LINC01355	-2.72183	4.19722	1.30552e-07	5.95845e-06
PLA2R1	-2.72254	6.36239	1.58137e-05	0.000327257
ATHL1	-2.72461	5.39425	2.4354e-13	4.48678e-11
RAPGEF4	-2.73106	1.16059	0.00107417	0.00929107
FRMD4B	-2.73615	7.05585	1.04809e-15	3.29864e-13
C1orf228	-2.73765	1.95095	9.57005e-05	0.00141879
GPR17	-2.74051	0.908902	0.000715334	0.00673725
SCNN1G	-2.75088	2.25079	0.000114559	0.00163114
FOS	-2.75248	4.48832	9.8314e-05	0.00145042
MAMDC2	-2.75568	2.03962	0.000671037	0.00641268
MYOM1	-2.75975	2.34871	5.08032e-05	0.000846274
AK4	-2.76445	5.22751	4.78833e-12	6.76049e-10
ZFP2	-2.76795	1.49882	0.00033744	0.0037705
STON1	-2.77136	1.16873	0.000874039	0.00791139
MTMR11	-2.77815	5.74038	6.06376e-14	1.27229e-11
TMEM132A	-2.78278	4.93267	4.95421e-07	1.84798e-05
PALLD	-2.78396	7.23421	5.13293e-09	3.62351e-07
UAP1L1	-2.78689	2.93925	9.0396e-06	0.000206081
POTEF	-2.78936	2.40793	3.50081e-05	0.000624401
CDH8	-2.79543	1.12456	0.000202134	0.0025438
LDOC1	-2.79615	3.60204	6.7335e-06	0.000160954
SGK2	-2.79658	0.96393	0.000678744	0.00648153
GPR132	-2.80213	3.18923	0.000126921	0.0017607
BCL6	-2.8066	3.76356	2.83033e-05	0.000531152
THSD1	-2.80759	2.39218	7.85524e-05	0.00120354
KLF2	-2.80763	1.73214	0.000579371	0.00574692
AQP7P1	-2.80945	0.682943	0.001157	0.009903
COL7A1	-2.81649	8.39995	1.02757e-08	6.33611e-07
TRIML2	-2.81926	4.47699	6.77977e-09	4.57241e-07
PCDHGC4	-2.82595	0.485442	0.000957573	0.00849944
ASPG	-2.82678	2.27769	7.31032e-05	0.00113853
SCN1B	-2.83036	0.851039	0.000327807	0.00369842
FILIP1L	-2.83095	3.39877	1.41777e-05	0.000296651
CRIM1	-2.83586	6.88761	1.35865e-05	0.000285071
HAS3	-2.83771	5.53777	0.000433231	0.00458
MYCT1	-2.84059	3.98324	0.000474137	0.00490561
MIAT	-2.84093	2.82728	7.69788e-05	0.00118786
PLXNB3	-2.8414	5.09072	4.09816e-10	3.77505e-08
BZRAP1	-2.84637	3.27965	0.000354293	0.00391251
SDK2	-2.85291	2.06472	0.000377734	0.00411126
MXI1	-2.85301	5.06023	1.58724e-09	1.28227e-07
NACAD	-2.85427	4.21296	0.00010311	0.00150792
CALD1	-2.86325	6.5661	1.262e-09	1.03054e-07
DOK6	-2.8653	2.85079	0.00083153	0.00758708
HCAR3	-2.86736	3.38578	0.000115156	0.00163503
SPTBN2	-2.87635	5.28795	9.95798e-06	0.000221881
FLRT2	-2.87958	6.67432	4.46134e-05	0.000764143
MAATS1	-2.88912	2.76676	5.42109e-05	0.000893091
CPXM1	-2.88975	3.03902	5.21175e-06	0.000129496
PAPPA	-2.8932	1.1614	0.000447014	0.00467986
FER1L4	-2.89564	3.47692	0.000786404	0.00726618
KCNIP3	-2.89942	2.45646	0.000133085	0.00183274
KIAA1549L	-2.9006	1.73053	0.000403301	0.00433642
LAPTM5	-2.90154	2.23323	2.73317e-05	0.000518383
LOC442028	-2.90491	0.402147	0.000546061	0.00545953
RUNX1	-2.92391	4.20801	1.07138e-05	0.000235252
BARX2	-2.9246	4.57304	1.32994e-06	4.18572e-05
FAM134B	-2.9282	1.59569	0.000297237	0.00342775
SYNGR3	-2.94198	1.63557	0.000132572	0.00182901
LINC00893	-2.94672	1.78749	6.95656e-05	0.00108792
LOC644285	-2.94682	1.37406	7.7938e-05	0.00119777
HCG26	-2.95181	1.71537	5.80207e-05	0.000938457
LOXL2	-2.95829	4.44687	2.55481e-07	1.04595e-05
EDN2	-2.9621	4.92966	4.17832e-07	1.582e-05
INHBA	-2.96539	4.09589	0.000174037	0.00226069
TSPAN7	-2.96788	0.344075	0.00106613	0.00925327
ZC3H12A	-2.96871	4.34623	4.4521e-05	0.000763426
CCDC81	-2.98626	1.34728	0.000612674	0.00599849
UBXN10	-2.99228	0.993916	0.00030808	0.00351258
STRC	-3.01208	1.92397	0.000273864	0.00322216
BEND5	-3.01249	0.0996257	0.000531312	0.00535102
SOCS3	-3.01503	4.18436	5.70662e-05	0.000925993
PDE1B	-3.01586	0.922431	0.000134203	0.00184478
LRRN2	-3.01666	3.11286	6.35265e-06	0.000153306
ZC4H2	-3.02025	2.02204	1.92654e-05	0.000385998
MLPH	-3.02571	1.12041	0.00029458	0.00340491
COL13A1	-3.0305	1.40292	5.78236e-05	0.000936271
HDAC9	-3.03338	1.82327	6.25452e-05	0.000997751
RIN2	-3.03844	4.1329	7.15544e-05	0.00111671
TP63	-3.04114	5.3066	5.29441e-06	0.000131119
HK2	-3.04178	5.86941	2.2923e-10	2.32415e-08
FOXL1	-3.04467	2.6678	1.30609e-05	0.000276734
ICAM1	-3.04486	5.90617	6.90093e-07	2.40767e-05
PRKCB	-3.05083	2.68749	0.00117046	0.00999811
FOXN3	-3.06214	5.10272	4.59831e-08	2.3548e-06
GABBR1	-3.06309	5.05107	4.75454e-13	8.4525e-11
ARHGAP40	-3.06521	1.91515	0.000380391	0.00413422
TP53AIP1	-3.06756	2.96573	0.000112636	0.00161161
PTPRB	-3.08531	2.00189	0.000166569	0.00218623
CPEB2	-3.0864	2.236	1.76717e-05	0.000360279
MAPT	-3.08771	2.76406	7.47279e-05	0.00115905
MAGEA4	-3.09675	2.88572	0.000194512	0.00246932
CLDN11	-3.09682	0.689082	0.000444616	0.00466122
PCDHGC5	-3.09713	1.24121	3.69976e-05	0.000652947
DNAH5	-3.09714	1.58284	6.94955e-05	0.00108792
YPEL1	-3.10025	2.58147	2.86409e-06	7.98299e-05
MSS51	-3.10063	1.82744	3.00206e-05	0.000554427
MBNL2	-3.11138	4.86695	4.73203e-10	4.32635e-08
TLR2	-3.11273	1.95371	0.000891062	0.00804138
ATP1A2	-3.11393	0.440396	0.00057235	0.00569223
ANPEP	-3.11436	7.23971	0.000259993	0.00309165
SYN2	-3.11996	0.734933	0.000579208	0.00574692
TTYH2	-3.12346	3.90369	0.000276199	0.00323704
REEP2	-3.12898	3.75814	9.04804e-08	4.25822e-06
PRKCG	-3.14088	3.69208	1.96014e-07	8.43114e-06
BASP1	-3.14281	2.07661	1.27282e-05	0.000271589
KLF7	-3.14297	5.1425	5.96955e-09	4.13679e-07
CILP	-3.14658	1.62334	0.00021042	0.00262929
EFS	-3.15005	4.70371	8.93858e-09	5.67374e-07
IL1RAP	-3.1512	6.60419	2.54563e-19	1.47911e-16
ADAMTS15	-3.16334	5.12844	4.08419e-06	0.00010565
NMUR1	-3.1679	1.12307	0.000146153	0.00196785
RGS6	-3.1692	1.07288	0.000107592	0.00155499
GPR158	-3.18317	2.33129	0.000165833	0.00217847
BLACAT1	-3.18335	1.75262	6.42864e-05	0.00102337
LOC440910	-3.18432	3.13818	8.9308e-06	0.000204111
LOC100130992	-3.18701	0.775342	0.000238788	0.00289052
SEPT5-GP1BB	-3.19275	2.4241	7.30613e-06	0.000171922
SDC2	-3.20257	4.3357	0.000357961	0.00394724
TRIM9	-3.2078	3.93253	2.60907e-08	1.45983e-06
TNNC2	-3.21523	0.888982	0.000464867	0.00484327
HES4	-3.2156	2.10418	5.00054e-06	0.000125279
C10orf67	-3.224	0.705462	0.000180251	0.00232144
CAMK1D	-3.2245	2.06848	1.88558e-05	0.000380313
IL11	-3.23124	1.30521	6.14207e-05	0.000982927
KCNH3	-3.23342	3.18922	0.000214181	0.00266088
GRHL1	-3.24002	4.45353	0.000117507	0.00166526
HLX	-3.24263	1.15233	0.000235827	0.00286847
MUC1	-3.25409	7.81597	1.21527e-18	6.24485e-16
SLC6A16	-3.25948	1.39973	4.92465e-05	0.000826629
FHL2	-3.26364	4.84207	7.76242e-07	2.67123e-05
MMP2	-3.26878	5.83626	1.0464e-09	8.78218e-08
C3orf52	-3.27531	3.06955	1.6942e-06	5.11885e-05
CD164L2	-3.27608	1.56698	0.00022312	0.00273998
MYO1E	-3.28051	3.94346	1.49234e-07	6.70975e-06
TMC5	-3.28157	3.87902	5.99724e-06	0.000145426
C1R	-3.28226	5.99734	8.08945e-09	5.22253e-07
LINC00312	-3.28283	0.134939	0.000246229	0.00296161
TBX15	-3.28496	1.00666	0.000198642	0.0025091
CHRDL1	-3.28548	2.18114	0.000439966	0.00463565
CYBB	-3.30316	0.864271	0.000168325	0.00220163
MFAP2	-3.30484	6.2037	2.45596e-18	1.12431e-15
C3	-3.31147	3.42036	0.000651057	0.00626466
KRT5	-3.31716	9.38293	0.00027217	0.00320473
MICAL2	-3.31776	4.09187	7.4805e-06	0.000175478
CCAT1	-3.32399	2.17905	0.00073774	0.00691808
LAMA4	-3.32448	1.78946	1.27958e-05	0.000272645
CUBN	-3.32642	1.78929	0.00102927	0.00900852
ELMO1	-3.32668	0.371835	0.000203018	0.00254945
DUOX2	-3.32765	1.6491	0.00090897	0.0081737
NTN1	-3.33023	2.46765	0.000242339	0.00292179
NUPR1	-3.33288	2.68169	2.95033e-05	0.000546878
KLHDC7B	-3.33908	4.40211	2.05166e-07	8.73081e-06
PHYHD1	-3.34341	0.909068	0.00105179	0.00916872
QPCT	-3.3437	3.40372	6.23325e-07	2.24204e-05
CPNE7	-3.34522	0.397302	0.000170767	0.00222587
TAGLN	-3.35302	8.60042	1.11268e-12	1.78822e-10
FYN	-3.35589	3.08777	3.25898e-06	8.86317e-05
GRIK2	-3.36062	2.63164	0.000443973	0.00466095
GPRIN2	-3.36153	2.98389	1.99208e-06	5.92205e-05
NDRG1	-3.36236	6.45331	2.91587e-12	4.3614e-10
PLEK2	-3.37313	3.41312	1.70753e-07	7.52058e-06
SERPINE1	-3.37946	6.56095	4.75582e-13	8.4525e-11
TMEM255A	-3.39162	3.053	0.000553448	0.00552241
FRMD5	-3.39182	3.65386	0.00042992	0.00455456
PDZD4	-3.39404	2.5804	0.000108336	0.00156167
DQX1	-3.39636	1.06914	0.00018768	0.00240685
ALDH1A2	-3.39773	0.442787	0.000134903	0.00185271
INHBB	-3.3999	2.3342	1.93147e-05	0.000386474
C10orf10	-3.41006	4.08636	2.5077e-07	1.03225e-05
DLL1	-3.41391	1.43916	0.000585329	0.0057946
LOX	-3.42876	3.5065	8.98693e-05	0.00134688
KCNS1	-3.4325	4.1867	1.80975e-08	1.04751e-06
WWC3	-3.4368	4.75439	7.80322e-09	5.10317e-07
CYP26A1	-3.44149	4.16628	0.000179256	0.0023106
ADAM19	-3.44255	2.40925	2.33193e-06	6.73584e-05
ANKRD45	-3.45515	1.3082	7.73929e-05	0.00119303
FAXDC2	-3.45819	1.87029	5.05865e-05	0.000844432
POTEM	-3.46852	2.98404	7.60121e-08	3.64544e-06
MIR4697HG	-3.47316	2.8244	1.50777e-06	4.63658e-05
SLC8A1	-3.47631	0.516804	0.000443744	0.00466095
EFHB	-3.47728	0.130745	0.00100818	0.00887565
DMD	-3.47907	1.20955	0.000143791	0.00193952
HEG1	-3.48414	5.34203	3.26737e-07	1.28208e-05
JAG1	-3.49252	4.45445	1.44004e-06	4.46707e-05
CRYM	-3.49982	1.05803	0.000254221	0.00303599
HLA-DPA1	-3.50409	3.10076	5.00244e-05	0.000838755
VCAN	-3.50594	6.17396	1.3081e-15	4.03296e-13
NHS	-3.51531	1.15172	0.000353832	0.00391027
RUNX3	-3.51556	4.03494	3.01178e-10	2.9166e-08
PPP1R14C	-3.52327	1.34992	0.000151297	0.00201913
RN7SL1	-3.52763	5.01314	2.73186e-08	1.51729e-06
PCSK5	-3.53425	2.76127	4.68684e-07	1.7613e-05
DOCK2	-3.53629	0.71727	8.74634e-05	0.00131997
FOSB	-3.54143	5.00412	3.44138e-15	9.80924e-13
KYNU	-3.54577	4.01002	0.000338196	0.00377615
KIF5A	-3.54711	2.84563	2.82611e-07	1.13548e-05
EFNA1	-3.5514	5.68504	2.63892e-08	1.47107e-06
ELOVL3	-3.55949	1.87367	1.30678e-06	4.13004e-05
LYZ	-3.56437	3.42645	7.39291e-09	4.89845e-07
FAM189A2	-3.56575	3.71219	7.50873e-06	0.000175867
S100A1	-3.56732	3.74666	0.000106413	0.00154575
SIRPB2	-3.57214	-0.0173012	0.00115656	0.009903
ANXA8L1	-3.57563	3.49072	4.35988e-06	0.000111825
IL17B	-3.57845	4.30061	0.000175111	0.00226878
FAM83F	-3.58913	1.01757	0.000971854	0.0085959
ENKUR	-3.59018	1.02782	0.000633334	0.00615116
EPB41L3	-3.59284	-0.0142447	0.000338971	0.00377783
EPHB3	-3.59348	3.50762	2.98525e-05	0.000551998
FZD7	-3.59459	4.99369	3.18732e-05	0.000578736
IRF6	-3.6062	6.58557	0.000149554	0.00200116
F2RL1	-3.61207	4.26755	2.3539e-05	0.000455902
ATP12A	-3.613	0.279647	0.00117076	0.00999811
ACTA1	-3.61761	2.79995	5.67248e-05	0.000922435
NFASC	-3.62358	3.86618	1.36542e-07	6.17588e-06
PCAT6	-3.624	1.03956	4.85072e-05	0.000817079
ILDR2	-3.63113	0.784948	0.00066759	0.00639118
NOD2	-3.6315	1.05615	0.00117036	0.00999811
TNNT2	-3.6332	2.89858	0.000421561	0.00450072
ENPEP	-3.6442	0.0404808	0.000267253	0.00315915
ID2	-3.65606	4.86607	0.000726163	0.00682223
PNMA3	-3.65702	0.787315	2.77899e-05	0.000524778
PEAR1	-3.66136	2.16322	1.52374e-06	4.6692e-05
MAPK15	-3.66763	4.54578	8.15355e-13	1.35358e-10
C2orf66	-3.68322	1.69985	4.13953e-06	0.000106899
C9orf84	-3.68545	1.54938	0.000185692	0.00238541
NMU	-3.6906	2.49168	1.24713e-05	0.000266484
TUBA4A	-3.69114	3.8959	3.41552e-06	9.19755e-05
BHLHE41	-3.69326	1.99803	8.29723e-06	0.000192249
THBS3	-3.69991	8.35318	7.57408e-18	3.36534e-15
SCNN1B	-3.70193	2.31958	0.000142556	0.00193329
SOHLH1	-3.70461	3.24182	2.80828e-06	7.87101e-05
LGALS12	-3.70918	2.94596	2.07132e-07	8.76513e-06
MUC15	-3.71907	1.64627	0.000331627	0.00373038
AFAP1L2	-3.7299	5.15743	3.30008e-10	3.17544e-08
FAM19A3	-3.73571	-0.163399	0.000360847	0.00397326
ZBTB7C	-3.73811	1.03664	4.47864e-05	0.000766238
DLG2	-3.74548	0.554809	0.000705407	0.0066687
NLRP1	-3.74814	5.56291	1.12114e-21	8.4685e-19
SPARCL1	-3.75351	3.7297	4.08042e-10	3.77505e-08
CDH3	-3.75814	7.0561	2.75534e-08	1.52472e-06
SLC35F3	-3.75933	2.18678	3.00676e-05	0.000554617
CLDN9	-3.7634	1.67241	0.000139842	0.00190496
PIEZO2	-3.76824	-0.137595	0.00029645	0.00342129
C1QL4	-3.76829	1.15995	2.85379e-05	0.000533566
AIM2	-3.77789	3.4047	0.00078406	0.00726229
TMEM154	-3.78558	2.75465	0.00025158	0.00300919
BOC	-3.79361	0.161636	0.00032898	0.00370611
SRPX	-3.79531	0.793204	0.000236571	0.00287289
COL9A2	-3.79682	6.23008	1.71536e-12	2.69938e-10
RN7SL2	-3.79884	4.43672	1.00877e-07	4.69406e-06
FAM92B	-3.80378	2.35705	2.16321e-05	0.000423859
ADAMTS10	-3.80441	3.2081	3.07187e-07	1.22123e-05
PLEKHA6	-3.80483	2.86236	6.62422e-05	0.00104569
LDLRAD4	-3.80918	0.414271	3.72795e-05	0.000656389
LOC729739	-3.81285	0.427917	2.42073e-05	0.00046705
FBLN5	-3.81405	2.0989	3.35527e-06	9.06763e-05
DUOX1	-3.81983	4.61372	2.45977e-08	1.38656e-06
PABPC4L	-3.82328	1.84407	5.30452e-05	0.000880609
BCL6B	-3.82473	4.53272	3.73172e-09	2.72343e-07
MPZL2	-3.827	6.34351	6.49312e-08	3.19517e-06
SHANK2	-3.83189	3.35088	1.6971e-07	7.5145e-06
PLXDC1	-3.83212	2.1157	3.81694e-05	0.000669715
ASB2	-3.83963	1.46643	1.86861e-05	0.000377899
IGSF9	-3.8409	2.49302	0.000831681	0.00758708
ARMC3	-3.84469	0.17974	0.000155206	0.002064
EBF4	-3.84735	2.2321	8.592e-06	0.000197263
STAT5A	-3.85072	3.814	8.16834e-10	7.05138e-08
ODF3B	-3.85114	3.09554	2.17254e-08	1.2432e-06
FOXS1	-3.85145	1.34512	4.0858e-05	0.000711108
COL15A1	-3.87485	0.219452	0.000335087	0.0037546
NXPH3	-3.87898	3.11596	1.00602e-05	0.000222603
P4HA3	-3.88189	1.38215	9.98632e-06	0.000222185
SLC43A3	-3.88226	1.58827	6.57286e-05	0.00104023
FAM183A	-3.88448	1.1522	2.86216e-06	7.98299e-05
PERM1	-3.90867	1.0598	0.000287845	0.00334498
STEAP4	-3.9116	2.21497	0.000255652	0.00304825
PPP1R3C	-3.91525	3.8583	4.59955e-07	1.7328e-05
NKD2	-3.91744	2.72374	0.00063967	0.00618266
SULF1	-3.9184	1.03495	0.000129118	0.00178953
FOXP1	-3.92568	1.85038	9.4586e-07	3.15433e-05
CCDC80	-3.92869	4.44511	1.49944e-10	1.54095e-08
WNT2B	-3.92982	3.43331	1.45897e-06	4.51652e-05
LRRC66	-3.93568	0.70335	9.46894e-06	0.000214143
CD200	-3.9365	4.31538	0.000217723	0.00269822
B4GALNT3	-3.94027	4.35583	0.000610441	0.00598827
DCLK1	-3.94492	0.00616426	5.4635e-05	0.000898118
LINC01152	-3.94598	0.283705	4.57455e-05	0.00077824
MYO1G	-3.95472	0.0422623	9.86344e-05	0.00145373
AQP1	-3.96619	3.0636	2.64338e-05	0.000503576
WTH3DI	-3.97845	1.11863	3.66465e-06	9.64492e-05
ALDH1A1	-3.97852	9.42757	6.47321e-09	4.40499e-07
ACTC1	-3.97982	3.24442	3.43247e-05	0.000615117
GPC4	-3.99182	1.61531	7.96364e-07	2.71573e-05
SEMA3E	-4.01258	4.4853	0.00058922	0.00582046
TBL1X	-4.02957	0.588951	8.1671e-05	0.00124501
PPAP2C	-4.0366	0.830684	0.000160888	0.00212646
DOCK11	-4.03731	1.73439	4.60697e-06	0.000116774
NRBP2	-4.04058	7.32186	1.23565e-13	2.52256e-11
FAT2	-4.04395	5.55884	0.000445282	0.00466497
NTS	-4.05134	7.33134	1.98382e-05	0.000393302
RPL19P12	-4.05203	0.840769	3.5109e-06	9.37089e-05
AEBP1	-4.05535	4.57079	5.03814e-10	4.55755e-08
DUOXA1	-4.05683	3.8239	5.46467e-06	0.000134673
CSF1R	-4.07485	1.47884	7.09343e-07	2.46346e-05
HAPLN3	-4.07567	4.58062	9.14497e-09	5.78046e-07
WSCD2	-4.08026	1.1594	0.000876896	0.00793249
GRIN2A	-4.08367	3.03912	0.000118514	0.0016722
ACP5	-4.09371	-0.210209	7.98892e-05	0.00122154
AUTS2	-4.09736	2.23003	4.86499e-05	0.000818435
PXDN	-4.1024	2.55381	8.64806e-08	4.1072e-06
SALL4	-4.10333	3.00639	4.23974e-05	0.000734515
TGFB2	-4.1327	2.72053	5.74541e-06	0.000140674
COL6A2	-4.13416	6.44051	5.16954e-22	4.33868e-19
SOX9	-4.13795	6.65601	7.5695e-28	1.27058e-24
MAGEA3	-4.1389	2.66242	2.36772e-05	0.000457405
DNM3OS	-4.14847	6.49345	1.85038e-21	1.27062e-18
ITGAM	-4.15484	1.27558	5.59139e-05	0.000912121
CIART	-4.16841	1.87289	1.29821e-06	4.11562e-05
ANKRD37	-4.18706	1.58486	1.19016e-06	3.84181e-05
FNDC1	-4.18955	0.96686	7.05776e-06	0.000167118
PODNL1	-4.20379	2.55311	3.0136e-05	0.000555201
TSPAN2	-4.20985	4.25226	4.94638e-12	6.91898e-10
GBP6	-4.21251	-0.0873538	0.000322611	0.0036507
COL25A1	-4.21258	1.43551	0.000135041	0.00185292
RTN1	-4.22972	1.92037	0.000352188	0.00389781
CA9	-4.23376	1.7272	6.89153e-07	2.40767e-05
CDH13	-4.23842	5.2576	2.64547e-12	3.99651e-10
TMPRSS15	-4.24529	1.59627	5.42584e-06	0.000133935
B3GNT4	-4.25012	2.22524	4.00814e-06	0.00010404
LINC00673	-4.25695	2.48962	0.000106783	0.00154747
HR	-4.27704	2.94931	4.22458e-05	0.000732729
C1S	-4.28426	5.04498	1.05174e-08	6.45876e-07
COL27A1	-4.28854	5.21144	1.14678e-14	2.84007e-12
HLA-DRB6	-4.31396	1.0728	3.60788e-06	9.5287e-05
KLF9	-4.31879	3.80248	3.32461e-10	3.17879e-08
C4orf47	-4.33106	0.363278	6.55496e-06	0.000157184
CCDC184	-4.33864	3.10614	1.55257e-06	4.74191e-05
ENO2	-4.33969	6.45846	6.11862e-25	7.70284e-22
DAPP1	-4.34036	0.0243995	0.000130693	0.0018097
ANO1	-4.34955	4.12227	5.95549e-06	0.00014474
RASL11B	-4.35603	-0.444979	0.00114527	0.00982484
CD70	-4.35721	2.67174	1.00077e-07	4.68069e-06
TNC	-4.3628	6.63602	3.26196e-09	2.45166e-07
TEPP	-4.36906	-0.437089	0.000125994	0.00175105
HAS1	-4.37093	3.32871	0.00036298	0.00399093
SPATA18	-4.38007	0.906829	0.000482114	0.00495799
PRPH	-4.38131	2.34974	1.63667e-06	4.97487e-05
CLCN4	-4.38899	0.91563	0.000286187	0.00333451
MEGF10	-4.39376	3.95861	0.000277658	0.00324657
EBF3	-4.40884	-0.402377	0.000175843	0.00227437
FOXJ1	-4.41095	2.81039	2.18249e-06	6.37734e-05
MIR205HG	-4.41339	3.26721	3.06431e-05	0.000561121
NRG1	-4.4217	0.700468	1.39286e-05	0.000291844
BDKRB2	-4.42342	-0.408989	0.00090113	0.00811769
LGR5	-4.4265	0.732696	0.000379318	0.00412553
HES2	-4.42969	2.33882	0.000355365	0.00392147
GREM2	-4.4346	0.0691616	0.000192249	0.00244735
ISLR	-4.44769	0.101791	1.00185e-05	0.000222424
CXCR4	-4.46236	1.82765	7.45912e-08	3.58869e-06
NOTCH3	-4.4988	6.15176	4.224e-16	1.41805e-13
RUFY4	-4.51	1.87283	7.23356e-08	3.50248e-06
ADGRF4	-4.52153	2.9573	2.08546e-05	0.000410756
CXCL1	-4.52369	3.83929	0.000187869	0.00240725
NCAM2	-4.52478	4.43189	9.79438e-05	0.00144637
MATN2	-4.53172	6.04421	1.54259e-07	6.89466e-06
CFH	-4.53184	3.4748	3.24833e-07	1.27793e-05
ABI3BP	-4.54159	3.09325	3.86514e-10	3.60437e-08
CTSV	-4.54733	8.42708	1.70546e-06	5.14261e-05
RHOJ	-4.57376	-0.282912	0.000213914	0.00265975
GSDMC	-4.5755	0.87026	0.000329594	0.00371027
CTGF	-4.58726	5.974	7.18746e-11	7.75579e-09
LHX9	-4.59234	4.51788	5.79225e-08	2.88791e-06
RBPJL	-4.59374	-0.226825	5.4421e-05	0.000895575
MAGEA10	-4.59753	0.236373	0.000213516	0.00265919
MSC-AS1	-4.59905	2.92449	1.7904e-07	7.83987e-06
ADAMTS4	-4.60112	1.66472	6.87853e-08	3.36291e-06
FAM151A	-4.60203	1.53078	0.000654655	0.00628727
EXTL1	-4.60287	3.15058	2.68489e-06	7.56729e-05
GLIS3	-4.61013	1.52526	0.000172515	0.00224478
CARNS1	-4.61018	3.21915	1.16087e-09	9.53479e-08
FAM110C	-4.62723	3.76133	0.000218102	0.0026985
CXCL14	-4.63323	3.77215	7.57812e-10	6.65597e-08
PI15	-4.64058	4.58411	1.66948e-08	9.77551e-07
ARL14	-4.64825	0.668745	9.38849e-06	0.000212961
LDB2	-4.65276	-0.176148	3.71901e-05	0.000655578
CPAMD8	-4.66306	-0.198449	2.85334e-05	0.000533566
TEK	-4.66664	-0.163703	2.78677e-05	0.000525583
EFHD1	-4.66802	5.00818	8.54073e-06	0.000196385
NCF4	-4.68381	-0.143102	0.000117955	0.00167006
OTOF	-4.69155	4.18424	6.50393e-07	2.31188e-05
COL4A1	-4.6988	2.43024	2.87108e-06	7.98774e-05
CHRNA6	-4.70406	3.23689	1.42707e-06	4.44509e-05
NKILA	-4.71512	1.23466	1.15417e-06	3.74165e-05
NTN4	-4.71555	3.10831	2.84208e-08	1.56698e-06
CYP2W1	-4.7333	3.6741	0.000629853	0.00613092
LOC101927267	-4.7389	0.722603	9.71511e-06	0.00021847
EBF1	-4.7458	0.352859	1.88023e-05	0.000379742
FAT3	-4.74708	2.20615	9.92384e-06	0.000221447
FLI1	-4.75328	-0.119787	2.53512e-05	0.000486017
GPR37L1	-4.76862	4.29229	9.86005e-06	0.000220675
ATP10A	-4.79371	1.05413	1.94129e-05	0.000387411
COMP	-4.80368	2.91871	1.77722e-05	0.000360867
FXYD3	-4.80825	5.08914	0.000123	0.00172371
CCDC64B	-4.81784	1.57728	0.000544854	0.00545468
COL4A2	-4.83078	1.34392	3.69082e-05	0.000652131
PRND	-4.83335	1.53379	8.60535e-05	0.00130131
SPON1	-4.84018	3.41885	4.53973e-08	2.34067e-06
CHRD	-4.88456	2.09419	1.45165e-08	8.53311e-07
MYH11	-4.89228	2.21081	2.95594e-07	1.17824e-05
SLC13A5	-4.90102	4.00885	3.3653e-10	3.19745e-08
MMP10	-4.91206	3.26639	7.20205e-08	3.49843e-06
XYLT1	-4.91629	0.0431576	2.2534e-05	0.000438686
GRIA3	-4.93567	1.4137	6.98192e-06	0.000165843
MAFB	-4.95723	2.96343	7.94432e-10	6.93727e-08
RGS1	-4.95913	0.0822118	0.000207742	0.00259798
RHCG	-4.99067	3.23489	1.53856e-05	0.000319711
PRRT2	-4.99215	5.76922	1.30266e-32	2.81133e-29
HLA-DPB1	-5.00303	2.55858	8.51233e-05	0.00129242
GPNMB	-5.00687	4.36231	2.05579e-06	6.04219e-05
TDRD6	-5.01264	0.130211	7.52313e-06	0.000175932
FLJ16779	-5.01426	0.111954	0.000125638	0.00174915
WNT5A	-5.01685	6.37853	3.55651e-06	9.44257e-05
HSPA6	-5.04132	0.662554	3.20367e-05	0.000581007
PPFIA4	-5.04434	4.6418	3.32319e-16	1.16752e-13
IGF1	-5.04728	1.30007	5.15175e-08	2.60292e-06
SOSTDC1	-5.05009	2.38985	2.74629e-09	2.11675e-07
ITGA11	-5.05065	0.631079	5.26454e-05	0.000874933
ROBO2	-5.05732	0.687177	9.12966e-07	3.05137e-05
GALNT18	-5.08674	1.33576	2.68806e-07	1.086e-05
IL1A	-5.09345	2.82273	8.75496e-05	0.00131997
BTNL9	-5.09774	1.07535	0.000210746	0.00263119
PSORS1C2	-5.10916	0.706325	0.000383957	0.00415661
RASEF	-5.1135	2.03133	8.41355e-05	0.00128
NR2E1	-5.12466	3.86645	2.50422e-06	7.08452e-05
PCSK1	-5.127	-0.54031	0.000930443	0.00832714
CSGALNACT1	-5.13315	-0.535346	0.000374906	0.00408877
IL4I1	-5.15368	3.0115	5.56761e-07	2.03164e-05
CCK	-5.17146	0.738477	0.000977936	0.00862949
MGLL	-5.19613	2.94975	1.82704e-06	5.45475e-05
AADAC	-5.21926	1.91421	0.000204095	0.00255873
PLEKHN1	-5.22291	2.683	1.03043e-07	4.74596e-06
NFATC1	-5.22517	0.349885	0.000135179	0.00185313
MATN4	-5.23167	2.10563	2.21958e-05	0.00043322
ALPK2	-5.24313	0.879053	0.000473538	0.00490561
CDHR1	-5.26202	3.11682	3.65227e-05	0.000646833
FXYD1	-5.26651	-0.420137	0.000148242	0.00199066
FRZB	-5.26912	5.14242	7.17873e-09	4.78221e-07
MIR5047	-5.27104	-0.394796	0.000165218	0.00217581
CXCL2	-5.27157	1.54314	0.000160806	0.00212646
ACTN2	-5.28972	1.26935	1.16111e-06	3.75607e-05
MMP9	-5.29066	5.67244	7.07353e-15	1.87473e-12
CPXM2	-5.3023	3.38958	4.26312e-09	3.05227e-07
COL6A3	-5.30938	3.6257	5.4468e-08	2.73594e-06
LINC01551	-5.31143	-0.35259	0.00078404	0.00726229
CYCSP52	-5.32923	-0.348958	2.54076e-05	0.000486479
NCKAP1L	-5.33399	2.22776	2.76463e-10	2.73706e-08
VWA2	-5.35006	3.83325	6.3945e-05	0.00101901
ALDH3B2	-5.35108	2.44224	0.000283058	0.0033046
NDUFA4L2	-5.3537	3.69803	4.91042e-11	5.53595e-09
SRPX2	-5.35601	1.30143	2.44299e-07	1.00837e-05
TNN	-5.36848	0.455024	3.85616e-05	0.000675501
CXCL5	-5.37312	3.70674	2.00659e-06	5.94382e-05
COL9A3	-5.38131	7.14488	1.07047e-16	3.94429e-14
C16orf54	-5.38532	-0.319571	9.37801e-05	0.00139305
CERS3	-5.3928	1.65951	0.000192151	0.00244735
NOS2	-5.40173	3.69814	0.000107529	0.00155499
KCCAT333	-5.43322	-0.242811	0.000827752	0.00757698
EGLN3	-5.43634	4.03872	4.12319e-08	2.15377e-06
ANKRD22	-5.4447	3.35248	6.75485e-05	0.00106187
PRICKLE2	-5.44518	0.541832	6.70222e-07	2.36015e-05
ELN	-5.44683	2.99025	2.36712e-06	6.7985e-05
HCAR2	-5.45439	3.28869	2.47528e-06	7.05455e-05
UPK1B	-5.48396	4.76159	2.92397e-05	0.000543327
ANKRD34B	-5.48717	-0.225361	0.000200073	0.00252295
NOVA2	-5.49376	-0.192888	0.000227432	0.00278204
COL23A1	-5.50298	1.11333	5.12029e-06	0.000127855
ABCA12	-5.50583	2.68032	0.000348728	0.00387656
NANOS2	-5.50752	-0.207649	0.000160205	0.00212299
OVOL1	-5.52074	4.0868	6.56289e-05	0.00104023
NOV	-5.53119	1.80516	3.54922e-06	9.4398e-05
CACNA1C	-5.53204	1.11788	3.512e-07	1.3604e-05
OLFML1	-5.56407	-0.159921	0.000548373	0.00547902
LOC100130331	-5.5647	1.13486	1.28819e-08	7.67839e-07
AIF1	-5.57288	-0.131966	3.75113e-06	9.8212e-05
EMX2OS	-5.57644	3.98201	1.23711e-05	0.000265017
BGN	-5.60762	5.26656	3.4318e-21	2.18329e-18
KLHDC8A	-5.62189	1.84272	4.40551e-05	0.000758018
A2M	-5.62594	3.32035	9.66642e-05	0.00142887
COL11A2	-5.62633	5.55931	4.24873e-11	4.89966e-09
SHROOM2	-5.63009	2.13922	1.79659e-05	0.000363821
IGFBP7	-5.63828	4.90062	7.97052e-23	7.52566e-20
FGF20	-5.64029	-0.0928409	1.69075e-05	0.000347511
PMEPA1	-5.64081	5.1117	2.48454e-17	1.04261e-14
KRT79	-5.64975	0.720865	0.000785385	0.00726618
OGN	-5.6722	-0.0382252	2.97264e-05	0.000550339
SPP1	-5.67532	6.89523	0.000235565	0.00286847
TAGLN3	-5.69029	1.22782	0.000138551	0.00189077
MYH8	-5.71571	0.00379012	0.00084295	0.00767135
C1orf116	-5.74975	0.0422754	0.000790008	0.00729102
FAM83C	-5.75324	1.65346	0.000539441	0.00540766
ITM2A	-5.78475	0.824772	2.3931e-07	9.93204e-06
ABCA13	-5.79508	3.14651	1.00641e-05	0.000222603
TOX3	-5.79734	0.0512616	8.91775e-05	0.00133917
FIBIN	-5.79998	0.839994	2.31082e-07	9.61694e-06
LIX1	-5.80012	3.25653	1.21195e-05	0.000260673
RGCC	-5.82835	4.15371	7.8488e-07	2.6887e-05
MASP1	-5.83676	0.107113	7.28806e-06	0.000171922
CNGB1	-5.84523	0.876885	9.24241e-05	0.0013797
MAGEA6	-5.85909	1.76033	2.54711e-05	0.000487079
IL1RN	-5.85965	1.46938	0.00095136	0.00845005
OCA2	-5.86161	0.943905	4.42877e-05	0.000760351
SLC39A2	-5.86736	1.44601	0.000119979	0.00168764
CCR1	-5.87233	2.37162	3.60052e-07	1.38545e-05
NPAS4	-5.87514	0.911809	3.8407e-08	2.05023e-06
RAB7B	-5.87662	0.903605	0.000368908	0.00404433
ADGRF2	-5.88813	0.943349	2.87095e-05	0.00053479
KRT6A	-5.8921	3.46273	3.37608e-06	9.10757e-05
CELF2	-5.9435	1.85471	8.11555e-10	7.04607e-08
WFDC5	-5.95394	3.57842	9.51124e-07	3.1649e-05
LAMB3	-5.95654	6.81578	3.83921e-08	2.05023e-06
S100A8	-5.99116	3.38896	0.000428209	0.004546
DDX3Y	-6.03176	1.05889	6.23263e-08	3.08709e-06
ACKR3	-6.03273	2.25939	2.92413e-10	2.84999e-08
THBS2	-6.04471	5.45926	2.7543e-17	1.12457e-14
LCN2	-6.08024	5.74887	8.87011e-06	0.00020334
PLA2G4F	-6.11014	2.35282	7.65341e-05	0.00118221
PPIAP30	-6.11115	2.55648	2.17519e-11	2.6716e-09
SOD3	-6.11938	1.72006	0.000894462	0.00806724
TCF4	-6.1465	3.69987	2.94107e-17	1.16923e-14
LY6H	-6.16602	2.83295	3.07083e-05	0.000561634
BLNK	-6.18079	0.431468	2.73483e-05	0.000518383
COL8A1	-6.21035	0.427639	1.06069e-05	0.000233243
AJAP1	-6.21853	0.437262	0.000181009	0.00232724
TMPRSS13	-6.21912	0.464187	4.97471e-06	0.000124839
CXCL11	-6.24728	1.78697	9.55981e-06	0.000215875
SMARCB1	-6.25162	0.487625	1.70117e-07	7.5145e-06
DPT	-6.25245	0.49052	3.52166e-06	9.38301e-05
ADGRG2	-6.26732	6.26577	2.22921e-07	9.35461e-06
DLGAP1-AS3	-6.27362	1.28761	1.33944e-06	4.19813e-05
MAF	-6.33075	3.1603	2.33723e-11	2.84747e-09
LYPD3	-6.33518	6.59641	8.0042e-08	3.82656e-06
KRT23	-6.35488	1.38906	0.000372099	0.00406457
CSTA	-6.37087	2.60665	1.77517e-05	0.000360867
MIA	-6.37332	2.26929	3.32402e-09	2.48594e-07
KCTD8	-6.39284	0.601901	8.88529e-06	0.000203379
FST	-6.44351	5.06514	1.24207e-10	1.29407e-08
SOST	-6.44556	5.03825	0.000114479	0.00163114
ZNF750	-6.48441	2.92276	1.30378e-05	0.000276632
EGF	-6.4888	1.53663	3.46457e-07	1.34548e-05
AKR1C1	-6.52258	4.59501	3.48949e-05	0.000623856
LINC01583	-6.55245	2.98668	1.3348e-05	0.000281227
IVL	-6.57841	2.791	1.55561e-05	0.000322811
ANGPTL2	-6.58813	3.02978	7.65593e-09	5.05057e-07
PLP1	-6.60002	3.3215	1.95358e-05	0.000388838
RPL31P11	-6.60385	2.13578	4.5264e-12	6.51241e-10
GREM1	-6.6174	0.836064	4.13521e-07	1.56961e-05
LAD1	-6.63959	4.89572	6.65112e-11	7.28105e-09
ABCG1	-6.66174	2.54999	2.68206e-09	2.07784e-07
MYH6	-6.68062	0.891911	9.20218e-09	5.79239e-07
EVPLL	-6.72283	2.95185	1.21303e-05	0.000260673
SBSN	-6.8437	3.48137	4.6433e-05	0.000787277
CHI3L2	-6.90031	1.07503	0.000421401	0.00450072
HOXC13-AS	-6.91248	1.12863	0.000220873	0.00271942
AKR1C2	-6.91294	4.32074	6.00295e-05	0.000964751
GJB2	-6.93966	3.90883	8.678e-07	2.92631e-05
KCNE4	-7.01936	4.03846	2.24466e-06	6.53374e-05
MSC	-7.09911	1.29547	4.83228e-08	2.45795e-06
OMD	-7.10801	-0.813905	0.00049018	0.00502542
CFB	-7.1375	6.6036	3.47646e-09	2.56189e-07
POTEI	-7.20944	1.38093	2.77203e-10	2.73706e-08
ITGBL1	-7.21229	2.21617	6.91186e-10	6.10628e-08
HOPX	-7.23049	-0.706653	0.000963155	0.00853395
IL36G	-7.31356	-0.637903	0.000125122	0.00174697
C10orf99	-7.32644	1.52586	9.0064e-05	0.00134846
LMO3	-7.33944	-0.615474	0.000878415	0.00794132
FABP7	-7.3442	4.18805	8.41355e-06	0.000194051
MMP13	-7.35125	1.51444	8.01723e-09	5.19812e-07
SDR9C7	-7.37317	1.52938	0.000192762	0.00245123
COL17A1	-7.40142	6.31757	1.2821e-22	1.13933e-19
ACTG2	-7.41755	3.84608	5.79563e-17	2.18886e-14
NCAM1	-7.47495	2.47466	1.10209e-08	6.7134e-07
FAM9C	-7.5	5.02406	7.90806e-09	5.14944e-07
SPRR2D	-7.50649	-0.467007	0.00093337	0.0083391
PGLYRP4	-7.58735	-0.395553	0.00113865	0.00979028
PVRL4	-7.58813	3.78668	4.75599e-07	1.78285e-05
DEFB132	-7.6025	-0.386182	4.35714e-05	0.000752266
PRR9	-7.65692	1.80232	0.00033376	0.003746
OLR1	-7.664	3.17316	5.09594e-07	1.88226e-05
TAC1	-7.68472	-0.317764	1.7449e-06	5.2406e-05
SFRP4	-7.69104	1.87729	2.2967e-05	0.00044654
SERPINA3	-7.69704	3.20744	2.60379e-09	2.0276e-07
IGFN1	-7.70266	-0.298218	5.6576e-06	0.000138975
AMBN	-7.72265	4.38407	0.000222427	0.0027341
SERTAD4-AS1	-7.72395	-0.275322	0.000365577	0.00401656
ASPN	-7.74747	2.7247	1.94315e-11	2.42281e-09
C5orf46	-7.76386	-0.240898	5.48988e-05	0.000901474
TMPRSS11E	-7.84689	2.03145	4.50205e-05	0.000768618
RPL10L	-7.84763	2.00092	9.76071e-13	1.58554e-10
LEFTY2	-7.87352	-0.14403	4.84049e-06	0.000122488
MMP11	-7.88094	2.06169	9.44498e-06	0.000213921
TWIST1	-7.88537	2.03685	9.4418e-12	1.22963e-09
FGF9	-7.91606	-0.104129	2.81907e-05	0.000529697
HAND2	-7.93653	-0.0860397	0.000483309	0.0049669
OC90	-7.94633	-0.0764377	3.4808e-05	0.000623038
ART3	-7.94806	-0.074821	0.00027415	0.00322302
F10	-7.96203	-0.0653808	1.21053e-06	3.89924e-05
FDCSP	-7.97644	-0.0484373	0.000644629	0.00621865
AKR1B10	-7.9957	2.95253	5.94615e-05	0.00095766
VGLL2	-8.00882	2.15005	6.08999e-06	0.000147438
HLA-DRA	-8.02217	3.01437	3.29261e-05	0.000595705
CX3CL1	-8.05896	3.53879	5.88507e-07	2.13716e-05
NPR3	-8.06295	4.27507	8.80759e-09	5.63797e-07
GABRA3	-8.10515	0.0663561	1.30001e-05	0.00027622
CRYAB	-8.11015	5.25677	6.2965e-16	2.06785e-13
CSNK1A1L	-8.11858	0.0762587	5.33219e-07	1.95994e-05
KMO	-8.11909	0.078808	6.67327e-07	2.36015e-05
DEFB1	-8.17637	2.31373	6.37707e-06	0.000153405
CCL2	-8.19264	3.14971	1.18232e-05	0.000256627
OTX2	-8.20454	0.159733	0.000623423	0.00607225
ASXL3	-8.23406	0.186272	0.000636649	0.00616924
SFRP2	-8.26107	4.13262	5.41713e-15	1.48794e-12
PDZK1IP1	-8.2616	3.25083	1.22596e-06	3.93217e-05
RXFP1	-8.2807	4.47089	0.000220597	0.00271942
FGG	-8.28072	3.80816	8.74633e-07	2.94278e-05
KRT6B	-8.52165	0.455465	0.000480619	0.00495217
UBD	-8.54049	0.469673	1.02253e-06	3.37279e-05
KCNMB1	-8.54389	0.475815	8.58903e-05	0.00130014
TTYH1	-8.5549	6.36915	1.28301e-21	9.22976e-19
IL32	-8.58978	4.13436	4.59868e-09	3.26161e-07
KCNE1	-8.59179	0.519365	8.12067e-06	0.000188737
PI3	-8.61515	2.74648	6.34917e-07	2.27291e-05
CXCL10	-8.67375	4.57009	2.88847e-09	2.20385e-07
FMOD	-8.67647	0.597726	2.67123e-07	1.08479e-05
EDNRA	-8.69528	6.48614	4.18723e-15	1.17142e-12
COL22A1	-8.70579	0.62662	2.30901e-06	6.70312e-05
PRKG1	-8.75288	0.668407	3.95353e-08	2.09565e-06
SPINK1	-8.84874	0.762958	0.000224937	0.00275598
SLPI	-8.88416	0.794721	7.78356e-07	2.67241e-05
FGB	-8.88924	3.89854	1.01463e-08	6.29713e-07
MYH13	-8.97596	0.878704	3.4654e-06	9.29871e-05
KCNJ15	-9.10149	1.00297	5.79815e-06	0.000141507
COL16A1	-9.10616	6.52458	1.18213e-14	2.8804e-12
DPP10	-9.29582	1.18865	1.2308e-06	3.93934e-05
CYP4B1	-9.31562	1.20816	2.36311e-06	6.7985e-05
POMC	-9.38054	1.2715	0.000310834	0.00353597
RFX4	-9.47871	4.9773	1.43305e-14	3.43637e-12
CES1	-9.55834	5.42305	0.000361507	0.00397763
ADAMTSL1	-9.59719	1.47951	6.77356e-07	2.37972e-05
SPI1	-9.61349	1.49338	9.90291e-12	1.27866e-09
MYH4	-9.7667	1.64037	1.5164e-07	6.79769e-06
TNFRSF11B	-9.80393	1.6798	4.14104e-08	2.15377e-06
DAPL1	-9.84353	1.71945	5.59712e-05	0.000912121
FLJ26245	-9.85763	1.73301	2.86305e-05	0.000533977
CDSN	-9.90931	1.78345	0.000106839	0.00154747
GJB6	-9.97013	1.84238	1.99532e-06	5.92205e-05
KRTDAP	-10.1512	2.01928	4.37506e-06	0.000112024
CHRNA9	-10.1653	2.03285	2.43177e-06	6.95772e-05
EMX2	-10.3449	2.20859	4.05266e-08	2.13322e-06
MYH2	-10.3588	2.22071	3.55023e-10	3.35208e-08
HSPB2	-10.4393	2.30092	1.01708e-08	6.29713e-07
NTRK3	-10.5213	2.38228	2.12276e-05	0.000417015
CALML3	-10.5502	2.41009	3.40149e-09	2.53135e-07
SPRR1B	-10.7011	2.559	2.45024e-06	6.99731e-05
MYH1	-10.7434	2.59885	9.21557e-10	7.82132e-08
PKP1	-13.2577	5.09706	1.43611e-11	1.80795e-09
