# Supplementary material for: A bladder cancer patient-derived xenograft displays aggressive growth dynamics in vivo and in organoid culture
Source: Sci Rep. 2021 Feb 25;11:4609. doi: 10.1038/s41598-021-83662-7 (PMC7907272; doi:10.1038/s41598-021-83662-7)
Supplement: Supplementary file 5 — Supplementary Information 5. [file 41598_2021_83662_MOESM5_ESM.xlsx]

## Sheet: Sheet1
Table S4. Organoids vs. PDXs in late passages
Symbol	logFC	logCPM	PValue	FDR
KLHL1	11.506	2.82486	2.57635e-56	5.63447e-53
OTOL1	9.09092	0.557968	1.03556e-13	3.97326e-12
SYT10	8.59014	0.110249	1.21222e-11	3.68211e-10
ZNF804A	6.7339	3.92564	2.39997e-29	5.33769e-27
CYP1A1	6.44994	1.22588	5.78821e-27	9.61429e-25
LHX8	6.10663	3.90887	1.71189e-39	8.31977e-37
SUCNR1	5.98545	0.80028	5.48065e-12	1.74556e-10
DACH1	5.89287	2.88802	2.66743e-26	4.11788e-24
MYOC	5.84788	0.217003	5.51902e-15	2.41402e-13
NRIP1	5.37259	4.71859	1.76852e-25	2.52245e-23
CLVS2	5.27521	0.180084	6.02439e-10	1.40662e-08
GRIA4	5.19081	2.14057	2.91424e-16	1.49377e-14
MGST1	5.17227	3.59138	5.33829e-26	7.80194e-24
CREB3L3	5.15649	0.0820191	9.46713e-14	3.64304e-12
ADAMTS3	4.98714	1.28039	1.6975e-18	1.14818e-16
ABCG2	4.7192	3.80992	4.89454e-29	1.00353e-26
VWDE	4.65523	1.67005	3.6111e-18	2.38115e-16
TRG-AS1	4.6546	2.0381	1.89627e-13	7.00926e-12
MEOX1	4.51073	3.64907	4.21548e-24	4.93889e-22
RERGL	4.41228	0.257483	7.89532e-08	1.26653e-06
CDH9	4.28975	1.23828	4.61447e-10	1.10495e-08
FUT9	4.28973	0.674904	2.25981e-15	1.04047e-13
GALNT13	4.28896	3.30853	2.5002e-23	2.64578e-21
PNPLA3	4.28308	0.922587	2.54665e-17	1.50527e-15
SLITRK3	4.22289	0.751535	2.26144e-10	5.64157e-09
GPC3	4.21024	6.63414	4.19842e-20	3.31878e-18
HAPLN1	4.20592	8.31305	4.26241e-06	4.75628e-05
ST6GALNAC3	4.16093	0.416247	1.91608e-14	7.95657e-13
HPCAL4	4.12313	2.4464	6.69194e-20	5.22688e-18
GNAT3	4.11732	1.4221	6.19555e-12	1.95428e-10
CDH7	4.104	1.69981	3.02813e-09	6.38828e-08
BMP2	4.07474	2.24658	6.26981e-20	4.9265e-18
MTHFD2P1	4.05306	1.92276	2.32607e-10	5.76989e-09
DPEP1	4.04249	0.308221	2.12915e-09	4.55028e-08
TBC1D4	3.98249	4.44521	5.47927e-27	9.21783e-25
LUZP2	3.92376	1.95321	1.26749e-11	3.84111e-10
CA7	3.88627	-0.167389	1.79529e-07	2.69232e-06
NPY6R	3.85867	0.165287	1.77924e-08	3.33056e-07
RSPO3	3.84296	3.24305	2.29578e-19	1.68347e-17
SNCA	3.82299	3.76727	4.71015e-08	7.96476e-07
PRICKLE1	3.80066	3.82057	9.29246e-20	7.09532e-18
OSTN	3.77906	1.57862	3.73248e-10	9.00323e-09
SPOCK3	3.73919	0.861043	3.22085e-14	1.28854e-12
MMRN1	3.70521	0.167512	0.00011463	0.000850297
NPR1	3.68741	2.25531	1.36312e-21	1.24214e-19
NRCAM	3.57727	1.44311	7.29693e-11	1.98241e-09
ZMAT4	3.5227	0.579283	7.29261e-05	0.000575466
LRFN5	3.5087	1.30407	4.3434e-06	4.8382e-05
KIT	3.50558	0.578828	7.83866e-12	2.42592e-10
CDH18	3.46905	2.1933	7.14061e-11	1.94487e-09
SOST	3.42085	0.206185	0.000397515	0.0024352
PCDH7	3.41268	5.2249	2.79098e-07	4.05573e-06
SIGLEC5	3.41212	1.62923	1.5266e-15	7.17992e-14
TUBA3FP	3.41095	5.44653	1.74174e-31	4.76148e-29
SECTM1	3.39711	1.9139	7.10104e-18	4.45837e-16
ERVV-2	3.39187	0.283229	3.17651e-08	5.60244e-07
LURAP1L	3.3546	0.628105	2.45289e-10	6.06155e-09
PCDH15	3.31876	0.112191	4.14945e-06	4.65775e-05
MAGI2-AS3	3.30131	4.22437	4.96763e-13	1.74292e-11
SPSB4	3.30066	0.596292	5.53633e-06	5.99463e-05
SCN9A	3.27728	3.49239	5.51647e-05	0.000450729
DCBLD2	3.26837	2.85618	2.66563e-11	7.80769e-10
CPE	3.24988	5.74818	5.29585e-13	1.8482e-11
ADAMTS19-AS1	3.24079	1.21964	8.10323e-11	2.18787e-09
MLIP	3.23702	3.62848	2.18993e-16	1.14033e-14
IL1RAPL1	3.21384	0.659923	1.13307e-09	2.52431e-08
CD52	3.1819	0.224386	2.36668e-08	4.3073e-07
PDGFD	3.1685	1.25016	9.03501e-11	2.41461e-09
ADAMTS19	3.14301	6.01803	6.31652e-22	6.09451e-20
SQLE	3.13302	8.1916	2.0442e-68	1.3412e-64
SLCO4C1	3.13262	3.05417	9.30037e-20	7.09532e-18
TNIK	3.12715	2.83569	6.95603e-20	5.40101e-18
MGAT4C	3.11829	0.452535	3.69753e-06	4.23008e-05
PCSK9	3.09815	1.52448	1.69524e-09	3.67077e-08
KITLG	3.08859	3.60065	5.54817e-17	3.11124e-15
C8orf88	3.03822	3.65007	3.33314e-15	1.49786e-13
CD36	3.01838	5.1093	1.82872e-23	1.98318e-21
FAM83B	2.97453	3.35088	7.74502e-24	8.68633e-22
GRIN3A	2.97426	1.22197	1.94594e-05	0.0001841
SNAP91	2.9696	0.55011	3.29932e-09	6.91593e-08
CGNL1	2.96018	1.49491	2.89064e-11	8.35762e-10
COL11A1	2.93928	3.57169	2.96759e-14	1.19085e-12
ROBO1	2.93667	2.1807	5.62743e-12	1.78797e-10
LRRC10B	2.90057	2.2003	1.95021e-07	2.90144e-06
BMP4	2.89617	6.04439	5.57534e-07	7.67677e-06
EDIL3	2.89206	6.27657	3.63486e-07	5.19005e-06
CLEC1A	2.87886	-0.0104739	3.62253e-05	0.000314592
LRP4	2.87455	4.23073	1.36257e-25	1.9648e-23
ANO5	2.86699	2.75444	0.00019843	0.00136253
FAM171A1	2.86658	1.87855	4.37394e-13	1.55121e-11
AP1M2	2.84856	3.53113	8.53434e-18	5.28244e-16
PTX3	2.84223	2.89173	5.61955e-17	3.13786e-15
FAM222A-AS1	2.82389	1.57257	1.3686e-13	5.11648e-12
SLC2A6	2.8038	4.32577	6.15098e-24	7.14275e-22
ARC	2.7977	1.85396	3.62984e-06	4.15989e-05
RAB33A	2.79622	1.12619	3.60019e-06	4.12951e-05
NR0B1	2.79204	0.27169	1.29636e-06	1.64833e-05
S100A9	2.78866	0.354072	5.94979e-05	0.000481042
ABCD2	2.78139	0.908031	2.63966e-07	3.84863e-06
DHCR7	2.77515	6.7001	1.96419e-39	8.8876e-37
EPHA6	2.76611	2.44832	1.75504e-08	3.29465e-07
ADAM23	2.76465	2.34726	2.26423e-14	9.37261e-13
COL26A1	2.76017	2.51481	1.45652e-08	2.78607e-07
BIRC7	2.74293	1.74268	1.68285e-08	3.18189e-07
SCML1	2.73678	2.92723	3.83002e-13	1.36941e-11
CNTN1	2.72851	5.9163	1.93007e-11	5.72996e-10
RAB17	2.72791	3.69952	1.09639e-21	1.01316e-19
C11orf86	2.71615	1.32697	1.50635e-07	2.28512e-06
MAP1LC3C	2.70239	0.537513	8.28098e-06	8.54269e-05
ACSS2	2.65389	6.65313	7.75063e-40	4.06815e-37
S1PR3	2.65241	1.85158	7.7139e-07	1.03288e-05
UCHL1	2.62603	6.70751	1.75023e-15	8.14413e-14
RBM20	2.5808	2.88887	6.75562e-08	1.09984e-06
SFRP1	2.58017	3.10497	1.63147e-08	3.0892e-07
AQP3	2.55331	0.585121	2.49711e-05	0.000226919
FAM65C	2.54627	3.01786	5.23636e-16	2.57347e-14
FAM184A	2.54466	0.471358	1.01738e-07	1.595e-06
SEMA6B	2.54431	2.86518	7.33446e-12	2.2915e-10
HCRTR2	2.5376	0.766728	8.35052e-07	1.10875e-05
ARHGEF26	2.52086	2.32343	1.51025e-10	3.8184e-09
FGFBP3	2.51527	2.78629	1.31372e-10	3.38013e-09
EPHA3	2.50823	2.12317	2.793e-06	3.28698e-05
INSIG1	2.50039	6.1066	6.16542e-32	1.79784e-29
SLCO4A1	2.49626	4.92558	1.94794e-06	2.37997e-05
RUNDC3B	2.47565	1.17897	8.79194e-09	1.74009e-07
ZNF385B	2.47125	1.03872	2.98001e-07	4.31133e-06
GPR20	2.46759	1.77462	3.46808e-09	7.24651e-08
EPGN	2.46686	2.06432	4.36625e-11	1.22948e-09
TFPI	2.46148	5.60025	7.81377e-12	2.42393e-10
C8orf4	2.43531	6.01266	0.000419102	0.00253782
BCAT1	2.42866	1.7079	3.36026e-10	8.18058e-09
SLC7A11-AS1	2.42858	5.13988	9.11189e-06	9.27589e-05
TMEM52B	2.41194	1.2117	1.30425e-05	0.000128101
NECAB1	2.40967	4.16612	5.03934e-10	1.19577e-08
CADM2	2.40703	4.1275	5.24902e-14	2.07463e-12
FBN2	2.3795	3.41825	1.84259e-16	9.71025e-15
PC	2.36288	3.27921	8.57686e-17	4.6894e-15
TEX15	2.36132	2.23483	1.39308e-07	2.12806e-06
LOC102723824	2.35437	2.02867	4.70569e-10	1.12474e-08
FLRT3	2.35183	1.97205	1.41474e-08	2.7101e-07
NOTUM	2.34959	3.79553	5.79972e-10	1.36143e-08
C4orf32	2.3478	2.70431	5.00019e-09	1.022e-07
PRKAR2B	2.34584	3.00668	1.09028e-12	3.66836e-11
FAM19A2	2.34241	1.44747	3.42314e-09	7.16403e-08
PLD1	2.33814	1.71677	1.85065e-10	4.64327e-09
THSD7A	2.31961	3.83667	1.38799e-11	4.17733e-10
ADGRL3	2.30881	4.8773	3.94547e-22	3.92216e-20
WASF3	2.29233	2.62501	8.47992e-12	2.60594e-10
NID2	2.2904	3.37929	7.14393e-11	1.94487e-09
RBP7	2.28725	2.80399	1.08135e-10	2.84357e-09
PKIB	2.24044	0.59288	8.98878e-07	1.18544e-05
ANKRD1	2.23377	1.33648	5.39062e-06	5.86046e-05
SEMA3A	2.22644	6.46464	8.38059e-27	1.35766e-24
RHBDL3	2.22062	0.392412	2.30402e-05	0.000212761
ACAT2	2.21856	6.56595	1.69454e-31	4.73101e-29
ADGRL2	2.21582	6.97258	0.000682021	0.00379859
POPDC3	2.19902	2.28169	1.40526e-10	3.5781e-09
CCDC64	2.19334	3.12578	2.07114e-08	3.82243e-07
LIN28B	2.19193	7.05038	2.6364e-29	5.67129e-27
ELOVL6	2.18733	5.35051	1.50851e-24	1.86743e-22
DPYSL5	2.18207	0.213165	0.000109055	0.000814471
KIAA1804	2.15876	1.4061	7.7967e-05	0.000609704
AP1S2	2.1574	3.43988	1.01374e-08	1.97657e-07
JAKMIP2	2.15581	2.42036	2.79159e-11	8.10425e-10
MVD	2.14986	5.37948	1.56311e-27	2.80974e-25
ATP1B1	2.13788	4.39099	1.59994e-11	4.78234e-10
RNF157	2.13588	1.91639	1.56703e-06	1.95834e-05
CAMK4	2.13499	3.95405	1.36839e-05	0.0001339
P2RX6	2.11711	4.50883	3.8739e-15	1.71734e-13
KCNT2	2.10842	2.53515	4.36604e-10	1.04929e-08
NOS2	2.10813	0.667161	4.93978e-06	5.42426e-05
LRRN4	2.10462	2.15116	0.00118728	0.00604324
CYGB	2.10051	2.02371	3.88738e-06	4.40503e-05
TUBB4A	2.0899	1.13872	2.36986e-05	0.000217311
ALDH1A1	2.06899	1.61888	0.00180668	0.00852472
C6orf223	2.06651	0.378233	0.000603229	0.00344605
ZAP70	2.06517	2.31963	5.42405e-07	7.49994e-06
LINC00936	2.06484	1.64063	3.93874e-07	5.58747e-06
HACD1	2.05981	2.76039	3.09743e-09	6.52399e-08
RIMS1	2.04147	3.23533	1.15235e-10	3.00022e-09
RAI14	2.03757	2.56597	1.2507e-09	2.76756e-08
MVK	2.02261	5.60913	1.82514e-25	2.56966e-23
TJP3	2.01926	1.17158	1.20219e-05	0.000119057
MSMO1	2.01198	6.21686	3.4377e-25	4.6989e-23
HMGCS1	2.01048	7.22142	1.44334e-28	2.86962e-26
LINC01351	2.002	3.1609	8.8522e-09	1.74675e-07
COLEC12	1.99738	1.4231	3.81213e-05	0.000328664
CUBN	1.99135	3.73858	1.13e-08	2.19671e-07
PMAIP1	1.98363	5.10976	3.90444e-13	1.39223e-11
TMEM170B	1.97785	4.20311	3.06247e-16	1.55157e-14
SYT12	1.97601	3.48488	4.16944e-06	4.67618e-05
SHOX2	1.97353	5.25667	7.08591e-15	3.01887e-13
GPAT3	1.96145	0.560568	0.000541585	0.0031376
EBP	1.96062	5.49967	2.6434e-27	4.68739e-25
PIK3C2G	1.94616	2.52709	0.000108166	0.000808748
CBS	1.9426	0.506365	1.43207e-05	0.0001393
SPP1	1.93544	3.51313	2.18157e-08	3.99254e-07
PCDH18	1.93091	4.57439	2.67935e-05	0.000241141
FGFR4	1.92507	4.37912	3.68727e-13	1.32198e-11
GNG11	1.92031	7.69188	1.35094e-09	2.96936e-08
BMP7	1.91939	5.58883	0.000109726	0.000818083
C17orf96	1.91856	5.94724	9.32625e-25	1.18815e-22
CCSER1	1.91002	1.23846	1.0465e-05	0.000104986
UNC5C	1.90641	3.49839	7.9702e-07	1.06502e-05
SLC6A12	1.90331	2.74525	2.01871e-08	3.73618e-07
IL27RA	1.89808	2.48963	2.05673e-05	0.000192362
SLC2A4	1.89778	0.827384	0.000167206	0.00118088
CCDC85A	1.88968	2.61841	8.20782e-08	1.31026e-06
IDI1	1.88106	7.29091	1.43957e-19	1.07329e-17
TMEM38A	1.88078	1.43576	1.57039e-06	1.96067e-05
NEUROD1	1.87858	1.97648	4.56266e-05	0.00038379
WNT2	1.86985	5.35794	8.11402e-08	1.29686e-06
FDFT1	1.84909	8.67272	6.38959e-28	1.19777e-25
ZNF704	1.84844	2.20606	0.000254081	0.00167878
SOX6	1.84639	1.93905	2.69461e-06	3.19122e-05
GAMT	1.82432	3.25399	6.04334e-08	9.92154e-07
FAM222A	1.82057	3.09848	1.07386e-09	2.41288e-08
ALCAM	1.81225	2.43837	0.00169859	0.00809623
FGF18	1.79321	1.26612	0.000116436	0.000860774
IGFBP6	1.79267	6.23391	2.04884e-11	6.04155e-10
SVIP	1.79251	5.82612	8.84272e-20	6.82554e-18
RDH10	1.78195	5.80435	2.26146e-16	1.17292e-14
PCDH10	1.77844	5.06142	2.48071e-11	7.28229e-10
LONRF1	1.76943	5.76678	3.60679e-23	3.75621e-21
CRH	1.76136	5.60347	4.69081e-07	6.56214e-06
ICAM1	1.75066	4.52103	9.97437e-13	3.36462e-11
TRIB3	1.74826	5.83482	6.04255e-21	5.25102e-19
DIRAS1	1.74468	2.63505	2.14396e-05	0.000199463
ZBTB46	1.73625	4.12234	4.02612e-11	1.13859e-09
ISOC1	1.73293	5.66088	3.80183e-24	4.49437e-22
SPG20	1.72521	2.06379	8.25404e-06	8.52159e-05
SCD	1.71724	10.3734	1.56782e-15	7.34747e-14
LOC101927359	1.71635	0.421983	0.00114924	0.005877
NQO1	1.71475	8.37738	1.05292e-27	1.91895e-25
PYCR1	1.71423	6.29573	2.6261e-19	1.90385e-17
MT1L	1.71036	4.57942	1.94129e-05	0.000183925
AMDHD1	1.70928	1.68343	5.30413e-05	0.000435005
FDPS	1.70856	7.2125	4.09357e-21	3.60509e-19
NR2F1	1.70312	6.15927	3.79702e-06	4.3288e-05
KCNH7	1.69756	4.12846	4.00344e-08	6.94883e-07
KCNJ3	1.69388	4.24968	8.59364e-12	2.63472e-10
HMSD	1.6927	1.86865	1.04008e-06	1.34595e-05
ADAMTS20	1.6849	0.616062	0.000310706	0.00198256
NDST3	1.67955	1.3321	0.00109395	0.00563069
C16orf45	1.67927	4.02822	2.556e-05	0.000231469
NRROS	1.67706	3.72645	4.46031e-06	4.96001e-05
LOC100132735	1.67259	2.74593	5.5925e-05	0.000456373
ATP2B1	1.66891	7.17837	1.15361e-13	4.36243e-12
IDO1	1.66083	2.35788	8.41841e-05	0.000652104
CNNM1	1.64355	1.84154	1.77066e-05	0.000168979
ICAM4	1.64157	0.796955	0.000202744	0.00139143
UPK3B	1.63805	3.07188	9.97283e-07	1.29825e-05
EREG	1.63723	4.84351	4.58841e-08	7.79911e-07
PSAT1	1.63504	7.94546	1.98627e-21	1.7975e-19
LSS	1.63468	7.42693	1.63445e-20	1.34888e-18
BVES	1.62928	3.61706	8.22826e-07	1.09504e-05
B4GALNT4	1.62385	2.96957	3.59418e-07	5.13756e-06
RILPL2	1.61747	3.71413	1.62007e-09	3.51382e-08
SERPINI1	1.61641	2.59167	2.80315e-07	4.0689e-06
LYNX1	1.60243	1.705	2.76216e-05	0.000247407
PCYT2	1.60234	5.67726	9.6555e-19	6.66839e-17
CDC42EP5	1.59818	1.76327	0.00051869	0.00302769
TFPI2	1.5911	8.21936	1.28876e-05	0.000126675
HMGCR	1.5858	7.37241	3.0698e-20	2.47128e-18
ARL4A	1.5838	4.35939	8.56873e-08	1.36621e-06
CRABP2	1.54659	9.11218	5.04255e-09	1.02906e-07
QPRT	1.54559	7.06388	1.42796e-19	1.07073e-17
SFRP5	1.54172	1.88301	7.57558e-05	0.000594894
LPAR1	1.53857	0.784606	0.000306693	0.00196122
MAFG-AS1	1.53065	1.77423	1.21894e-05	0.000120444
ELOVL4	1.52909	3.05827	1.16153e-05	0.000115118
SNCG	1.52668	6.78286	9.40707e-19	6.53119e-17
PTPRC	1.52157	3.77746	5.96135e-07	8.14842e-06
AGTPBP1	1.52095	4.9547	1.52065e-08	2.90029e-07
SLITRK5	1.51999	3.04099	1.14337e-07	1.77975e-06
AREG	1.51423	3.45368	0.000967725	0.00508346
BST1	1.50877	1.32696	0.00108083	0.00557496
ZNF670	1.50836	2.82395	2.26714e-06	2.72181e-05
AIF1L	1.50244	6.12384	1.73998e-14	7.31797e-13
MACROD2	1.50221	0.589272	0.00125507	0.00630754
BDH1	1.50089	2.29222	1.47675e-05	0.000143434
MMAB	1.49738	5.51186	5.84323e-17	3.24893e-15
RND3	1.49506	5.59785	3.7581e-06	4.29188e-05
SV2A	1.4909	5.36341	3.17016e-13	1.14914e-11
P2RX5	1.48722	2.1301	3.39054e-05	0.000297001
AASS	1.48134	5.01236	4.7365e-14	1.87771e-12
PPARG	1.47269	3.56945	1.52436e-06	1.91047e-05
GRAMD1B	1.47193	3.27942	0.000545149	0.00315623
EPDR1	1.46789	2.45359	0.000278713	0.0018025
RBM47	1.46114	4.67685	3.44229e-12	1.12084e-10
SEMA3E	1.4539	0.758837	0.000938015	0.00495916
RGS2	1.45358	5.38365	9.84178e-08	1.54663e-06
ANKEF1	1.4535	2.90637	1.60323e-06	1.99408e-05
SPECC1	1.44681	3.14169	4.74054e-05	0.000397225
LRP2	1.44484	8.55258	2.82083e-14	1.13687e-12
DANCR	1.44331	3.93665	2.45362e-09	5.22668e-08
NOVA1	1.44188	3.08014	0.000206825	0.00141499
PCDH9	1.4414	6.4315	3.00718e-08	5.34691e-07
MPP3	1.44059	1.9913	0.000419027	0.00253782
ERICH2	1.43985	1.20136	0.000792663	0.00431769
GCAT	1.43376	2.11259	2.54797e-05	0.000231061
FSD1	1.43069	3.17021	9.21466e-06	9.35872e-05
SRGN	1.43024	1.46684	0.00194933	0.0090706
RAB40B	1.42733	2.36631	0.000168678	0.00118999
CDKN2D	1.42548	3.61883	9.13256e-08	1.44731e-06
CDH19	1.42209	7.61434	1.73052e-10	4.35018e-09
TMEM97	1.42008	5.50015	1.43773e-16	7.70038e-15
SLC7A11	1.41998	5.64523	3.8486e-05	0.000331374
RASSF3	1.41227	6.66552	3.17348e-16	1.5955e-14
ARG2	1.4103	2.84318	7.22346e-06	7.58508e-05
SC5D	1.40265	6.05442	3.94207e-17	2.27876e-15
NMT2	1.40259	4.38	2.73357e-06	3.23152e-05
SYT1	1.40002	3.78945	1.72183e-07	2.58808e-06
PPM1E	1.39837	3.00315	7.64677e-06	7.98257e-05
MFAP3L	1.39409	2.53895	3.26015e-05	0.000286817
PELI1	1.39289	2.90283	0.000492308	0.00289949
FIGN	1.39064	3.715	1.63348e-07	2.46941e-06
ACSL4	1.38901	6.26503	6.54989e-13	2.26178e-11
ADAM22	1.38367	1.8249	5.28963e-05	0.000434359
FBXO27	1.3791	5.80592	6.00814e-12	1.89973e-10
FAM89A	1.37881	1.27108	0.00048938	0.00288613
NCOA7	1.37752	5.52915	7.64078e-09	1.52606e-07
SLC16A7	1.37611	5.50869	3.20627e-07	4.60818e-06
CDS1	1.37559	2.5162	2.62523e-05	0.000236921
CA11	1.36865	3.33825	0.00019567	0.00134962
CYB5B	1.36622	8.84456	6.61279e-12	2.08089e-10
SERPINB2	1.36502	5.34817	3.38259e-10	8.20992e-09
ATRNL1	1.36479	1.40085	0.000666743	0.00373251
HPDL	1.36318	2.08373	0.000679857	0.0037907
TRDN	1.3595	2.18352	0.00165319	0.00793456
IDH1	1.35142	7.45834	2.76735e-15	1.24787e-13
CD200	1.35013	1.2169	0.00119077	0.00605632
CYP51A1	1.34595	7.431	4.31837e-15	1.90153e-13
SPN	1.34526	3.2776	0.000229551	0.0015447
FAM117A	1.343	3.24347	1.77901e-06	2.18783e-05
UBE2E2	1.34018	4.15624	0.000283764	0.00182975
BDNF	1.33278	3.63042	0.000194766	0.00134512
PCOLCE2	1.31735	1.78253	0.000483397	0.0028547
DHCR24	1.31011	8.23026	3.43724e-12	1.12084e-10
PHGDH	1.3099	6.55641	3.04518e-13	1.10736e-11
CDC42EP4	1.30926	3.89319	7.97897e-07	1.06511e-05
HSD17B7	1.30917	3.67359	2.30541e-07	3.40288e-06
PIR	1.30677	3.77813	5.04668e-06	5.52315e-05
ABCB1	1.29869	1.23888	0.000576126	0.0033085
DBI	1.29692	6.99453	5.80992e-15	2.53282e-13
ADAT3	1.29687	1.07385	0.00113518	0.00581416
SP6	1.29685	6.97115	2.20066e-06	2.65414e-05
KLRC3	1.29352	2.6329	0.000130786	0.000949735
TEAD2	1.29341	4.84528	4.12884e-06	4.64255e-05
FLVCR1-AS1	1.29003	1.57651	0.000717999	0.00396865
RAB26	1.28907	2.86087	0.000369982	0.00229546
BRINP3	1.28831	6.2455	7.23199e-13	2.49077e-11
FABP5	1.28689	5.63623	1.52131e-14	6.41885e-13
SNAI3-AS1	1.27033	1.65306	0.000381253	0.00235315
NTS	1.2703	9.99491	6.2603e-15	2.69337e-13
GUSBP1	1.27012	3.05707	4.24742e-05	0.000360976
CHAC1	1.27006	2.9619	3.61686e-05	0.000314308
OXCT1	1.26299	1.95882	0.000662259	0.00371216
MMP16	1.25734	3.5527	4.28228e-05	0.000363233
TXK	1.25652	3.46008	0.00135711	0.00672525
HABP4	1.25086	5.12687	1.46105e-09	3.18999e-08
TINCR	1.2508	2.90742	0.000635707	0.00359249
KLRC2	1.24971	4.50313	5.90893e-08	9.72861e-07
SLC18B1	1.24935	2.50649	0.00032037	0.00202891
GRHL3	1.24868	5.00631	3.96545e-06	4.48574e-05
MFSD3	1.24734	4.12901	9.93516e-07	1.29463e-05
XKR9	1.24311	2.60293	3.09976e-05	0.00027409
ARRB1	1.24081	5.8162	3.04648e-13	1.10736e-11
ASNS	1.2407	5.97774	2.7802e-10	6.85749e-09
SULT2B1	1.23586	3.47706	1.3354e-05	0.000130867
CDH10	1.23398	6.51898	2.25624e-06	2.7112e-05
UTS2B	1.22295	5.28577	5.75106e-08	9.49768e-07
CSRNP3	1.22219	2.16952	0.000514354	0.00300639
GGT7	1.22012	1.85361	0.000750197	0.00412059
RAB30-AS1	1.21197	3.42858	2.73336e-05	0.000245666
GLDC	1.21145	2.95403	4.09845e-05	0.00034922
CLDN4	1.21095	7.43006	2.0473e-07	3.03899e-06
HOMER2	1.20698	2.8446	4.66939e-05	0.000391763
CDK6	1.20658	5.97316	3.15804e-05	0.000278681
COA7	1.20495	4.68084	4.17814e-08	7.21388e-07
MRPL48	1.20488	3.92083	2.1209e-06	2.57452e-05
PREX1	1.19558	2.766	6.06137e-05	0.000488558
MTCP1	1.19013	1.80658	0.000531337	0.00309129
CDC42EP2	1.18964	4.09111	8.78859e-05	0.000677579
TMEM53	1.1851	2.2204	0.000490904	0.00289382
GLS2	1.1841	2.33241	0.000258278	0.00170137
ELOVL7	1.18346	2.02486	0.00219086	0.00994414
HRSP12	1.18286	4.46613	6.0488e-08	9.92154e-07
ETV4	1.18137	6.88912	1.16102e-08	2.25369e-07
AP1AR	1.17236	5.38768	1.45288e-09	3.17746e-08
CARD8-AS1	1.16484	1.92934	0.00112795	0.00577935
SOCS2	1.15662	6.47078	5.04227e-08	8.45016e-07
LRRK2	1.15536	3.8968	0.000156479	0.00111133
SLC19A2	1.15356	3.55976	9.71693e-06	9.80812e-05
DUSP16	1.15313	3.87499	3.56665e-06	4.10181e-05
MTFR1	1.152	5.60736	7.37086e-10	1.69983e-08
NSDHL	1.15152	5.37374	7.17774e-10	1.66113e-08
KIFAP3	1.14935	6.78259	1.17368e-09	2.61034e-08
SLC25A33	1.14396	4.65603	9.42127e-08	1.48589e-06
FAM86DP	1.14381	3.98491	9.91244e-05	0.000751806
LDHB	1.14143	8.41245	1.93976e-11	5.74572e-10
MPP6	1.13872	5.32649	1.7542e-09	3.77973e-08
STAMBPL1	1.13433	6.35946	4.18831e-12	1.35367e-10
SLC35F2	1.13068	7.24473	4.74966e-07	6.63739e-06
LYPD6	1.12253	2.52715	0.00213363	0.00976324
ME1	1.1213	4.81134	1.21873e-07	1.88143e-06
METRN	1.12088	1.99049	0.00181226	0.00854664
GCA	1.1208	4.96912	1.48403e-07	2.25388e-06
INPP1	1.11746	6.01958	1.7196e-08	3.24204e-07
TMEM55A	1.11572	4.54594	1.41224e-06	1.78217e-05
STRADB	1.115	5.42773	6.98832e-11	1.91043e-09
ACOT1	1.11216	2.29556	0.000655946	0.00367834
PGPEP1	1.11067	2.18566	0.000920761	0.00488566
CFTR	1.10919	7.63519	0.00103625	0.00537732
C14orf1	1.10896	6.04073	5.35714e-12	1.71037e-10
MMRN2	1.10733	5.13084	9.40482e-09	1.85052e-07
NES	1.10643	4.57306	0.000390006	0.00239816
ESRP1	1.1058	4.44927	0.00168442	0.00804693
THAP7	1.09413	6.04148	1.15511e-10	3.00146e-09
LNP1	1.09408	1.85629	0.00124687	0.00627356
FADS2	1.09264	9.66574	5.72131e-09	1.16215e-07
ACTR6	1.09151	5.74896	2.70811e-08	4.87461e-07
PRRX1	1.09126	3.60412	0.000236706	0.00158392
STARD4	1.07755	7.87021	1.87903e-07	2.80508e-06
LIN28A	1.07688	8.43664	5.10675e-10	1.20958e-08
UBE4B	1.07604	6.35772	2.68162e-11	7.8196e-10
LOC101929709	1.07226	2.70713	0.000267482	0.00174448
ASB4	1.07127	6.73669	4.97922e-05	0.000412881
SNHG15	1.06805	4.42682	1.4065e-06	1.77804e-05
TMEM120A	1.06499	5.16706	3.68412e-09	7.64921e-08
LINC00669	1.06428	2.35321	0.00127675	0.00639205
DPH6	1.0625	5.48969	1.78775e-06	2.19652e-05
SLC50A1	1.05443	5.81377	3.44446e-10	8.33915e-09
S1PR5	1.05395	2.28599	0.00209511	0.00961931
GK	1.0526	3.33287	0.00017154	0.00120565
WIBG	1.05219	5.94133	1.12831e-10	2.94348e-09
GLRB	1.0513	5.4373	7.25882e-09	1.4542e-07
TTC32	1.05023	2.81912	0.00130401	0.00650618
SUOX	1.04836	4.79388	6.80909e-07	9.19226e-06
MICA	1.04078	5.53877	4.08202e-09	8.43361e-08
GPR63	1.0405	2.20735	0.00107003	0.0055301
ASZ1	1.03897	3.60672	0.000176742	0.00123691
TRAK2	1.03854	5.94094	2.24441e-08	4.09613e-07
TNNI2	1.03691	3.92601	0.00103524	0.00537732
GABARAPL1	1.03688	4.40053	7.14524e-05	0.0005655
FADS1	1.03683	8.34439	3.17627e-10	7.74703e-09
POLR3G	1.03625	3.58345	0.000225827	0.00152433
ACLY	1.03515	8.87529	1.17166e-07	1.81517e-06
PANK3	1.03362	5.75384	1.53785e-08	2.92884e-07
ABHD6	1.03331	2.72463	0.00157796	0.00762092
SDCBP2-AS1	1.03128	2.51876	0.00110688	0.00568697
DSCR8	1.02655	3.20209	0.000318629	0.00202193
LDLR	1.0249	6.462	1.057e-07	1.65315e-06
CENPW	1.02368	4.03225	2.85142e-05	0.00025436
MPC2	1.02117	5.22961	1.71558e-08	3.23911e-07
ZNF669	1.017	2.63316	0.000949221	0.00501234
GJA1	1.01553	8.69974	5.10477e-08	8.54397e-07
ALDH4A1	1.01515	4.60735	2.14636e-06	2.59821e-05
ZSCAN5A	1.01238	2.77444	0.00131919	0.00656939
LSM1	1.01178	4.89604	2.06978e-07	3.06888e-06
MGAT4A	1.00983	3.30866	0.000257845	0.00169937
PCCA	1.00877	3.9045	0.000114153	0.00084724
PGD	1.00826	7.70727	3.12375e-10	7.64736e-09
NRG2	1.00646	2.75773	0.00104072	0.00539775
NDUFB9	1.00552	7.24388	1.32906e-10	3.40623e-09
ANKRD18B	1.0024	2.2884	0.00188645	0.00883126
UQCC2	1.00176	4.86782	1.02326e-06	1.32943e-05
RTN4R	1.00143	3.24097	0.000448549	0.00268393
ZNF462	-1.00139	2.91571	0.00178675	0.00846055
DNMT3A	-1.00181	4.06547	0.000104183	0.000785686
ERCC6	-1.0039	4.81957	0.00071751	0.00396865
TICAM1	-1.00502	3.51058	0.000348351	0.00218085
RAP2C-AS1	-1.00506	2.37256	0.00182414	0.00859474
B2M	-1.00568	10.0636	5.13924e-08	8.59072e-07
RHPN1	-1.00699	5.24862	5.92616e-07	8.12083e-06
IL18	-1.00859	3.59326	0.000243797	0.00162474
NPHP4	-1.00861	4.38398	3.79115e-05	0.000327502
ALPK1	-1.00987	2.91053	0.00110477	0.00568057
CCPG1	-1.00988	3.93803	0.000316722	0.00201455
DLG4	-1.01001	4.94155	2.13013e-06	2.58332e-05
RUSC2	-1.01217	3.58011	0.000364841	0.00226531
CHPF	-1.01412	6.81431	4.29397e-06	4.78721e-05
SMAD3	-1.01449	6.79021	2.8764e-06	3.37604e-05
PCDHA10	-1.01794	2.7674	0.00180089	0.00850656
LOC646471	-1.01802	3.08161	0.00135743	0.00672525
USP43	-1.01833	3.41445	0.00143745	0.00705396
RPS6KA3	-1.01881	7.27087	4.08237e-08	7.07646e-07
PKD1	-1.01905	7.54817	1.12678e-09	2.52315e-08
LOC729218	-1.02024	3.99164	0.000107345	0.000803527
TSKU	-1.02234	5.34369	4.58289e-08	7.79911e-07
PTK7	-1.02282	6.42176	2.42613e-06	2.89678e-05
UNC5B	-1.02454	7.37417	6.91373e-05	0.0005485
FLJ35934	-1.02531	4.05653	0.000211742	0.00144262
ADA	-1.02803	2.66684	0.00123368	0.00623674
GLIS2	-1.0295	6.11199	3.03705e-08	5.39271e-07
MISP	-1.03024	4.68729	0.000718529	0.00396991
PLEKHG4	-1.03134	4.00585	0.000219745	0.00148864
BICD1	-1.03202	3.81529	0.000173602	0.00121949
HDAC7	-1.03476	7.10496	1.22554e-07	1.88973e-06
MT1X	-1.03497	4.76709	0.00131376	0.00654486
NCEH1	-1.03649	5.68521	0.000534742	0.00310482
PDXK	-1.03923	7.4288	1.49222e-09	3.25263e-08
SNAPC1	-1.0427	5.40225	7.56584e-08	1.22114e-06
ZNF362	-1.04281	5.16423	4.21808e-08	7.25948e-07
ZNF385A	-1.04498	3.85285	0.000458236	0.00273566
NR3C1	-1.04648	6.2068	2.10071e-08	3.86072e-07
GGT1	-1.04723	3.25859	0.00169541	0.00808402
HACD4	-1.04836	3.29657	0.000247686	0.00164481
SOX4	-1.04873	2.28548	0.00155	0.00751075
CNNM4	-1.05079	5.41109	3.76427e-06	4.29519e-05
EPHB2	-1.05113	5.52788	3.45245e-05	0.00030202
DEF6	-1.05162	4.4046	3.432e-06	3.95388e-05
MYO5C	-1.05202	5.38434	3.8219e-07	5.43527e-06
DNAJC22	-1.05539	2.84983	0.00215639	0.00982163
SPEF2	-1.0559	3.12811	0.000335139	0.00210517
JMY	-1.05603	4.2552	5.9396e-05	0.000480514
SLC37A1	-1.05866	3.62282	0.000896876	0.00477824
KIAA1107	-1.05974	3.74848	0.000322885	0.00203981
LINC00894	-1.06046	2.73088	0.00125816	0.00631649
ZNF836	-1.06055	2.23817	0.00209035	0.00960084
EZR	-1.06058	10.2086	1.25414e-08	2.41657e-07
TRPV1	-1.06183	3.88609	0.00012778	0.000931002
LOC730101	-1.06332	4.13194	0.000117833	0.000868654
ACCS	-1.06556	2.65766	0.00079407	0.00432029
SKAP1	-1.06824	3.95964	0.000248364	0.00164848
MSLN	-1.06831	4.21648	0.000326614	0.00206149
STK36	-1.07001	5.25416	3.07419e-07	4.43292e-06
MED15	-1.07008	5.22568	2.43513e-05	0.000222488
NPIPB4	-1.07045	2.83455	0.000503086	0.00295237
RNF213	-1.07071	9.32461	5.81667e-06	6.26653e-05
MTMR11	-1.07074	4.8369	6.8658e-07	9.2593e-06
LINC00999	-1.07163	3.39899	0.00023154	0.00155489
GPR137B	-1.07236	2.98418	0.00047501	0.00282027
EGR1	-1.07419	6.40889	2.43765e-05	0.000222488
ARHGEF3	-1.0742	5.02031	1.73003e-06	2.1356e-05
TTC39C	-1.0743	3.89353	6.55384e-05	0.00052343
LOC389834	-1.07545	5.60496	1.17759e-09	2.61461e-08
GRIN3B	-1.07817	3.32798	0.000408994	0.0024904
BTBD6	-1.0782	4.70381	9.03024e-07	1.18964e-05
RHO	-1.07857	3.509	0.000216344	0.00146863
FAM95C	-1.08046	2.86382	0.00156216	0.00756408
ETV7	-1.08097	2.85212	0.0005102	0.00298611
LINC01305	-1.08103	4.65948	6.49379e-06	6.90531e-05
RYR1	-1.08191	3.2007	0.00207997	0.00955986
TNK2	-1.08218	4.61672	1.71139e-06	2.11458e-05
RCAN3	-1.08486	5.05586	4.68073e-08	7.92522e-07
QSOX1	-1.08557	6.36993	6.37239e-10	1.47997e-08
ARHGEF25	-1.08636	5.04356	2.44026e-07	3.58981e-06
RIC3	-1.08721	2.98611	0.00121833	0.00617497
ZSWIM6	-1.08736	3.2634	0.000130984	0.000950649
WDR90	-1.08739	5.56987	1.7525e-09	3.77973e-08
LOC613037	-1.08835	2.27436	0.0015462	0.00750066
C6orf132	-1.0899	3.81488	3.05862e-05	0.000271001
PODXL	-1.09079	9.64012	0.00110053	0.005661
RLTPR	-1.09102	4.66234	1.24702e-06	1.59332e-05
JUN	-1.09211	5.61847	2.19169e-06	2.64575e-05
FOXH1	-1.09396	4.91238	7.89139e-08	1.26653e-06
LINC00265	-1.09786	3.61861	0.000309062	0.00197445
HOXC10	-1.09836	4.76328	2.93069e-05	0.000260193
PIK3C2B	-1.1009	4.0491	2.14482e-05	0.000199463
MTCL1	-1.10479	3.69742	7.77039e-05	0.000608304
GOLGA8B	-1.10564	6.47427	2.89498e-11	8.35762e-10
RELB	-1.10635	3.62793	0.000609799	0.00347246
TCIRG1	-1.10648	6.69432	3.09642e-11	8.89085e-10
GIGYF1	-1.10871	5.99762	1.02481e-10	2.70574e-09
DGKG	-1.1108	2.24205	0.00126623	0.00634423
MAP3K14	-1.11156	5.81879	7.84371e-06	8.16867e-05
S100A3	-1.11412	3.65572	0.000225237	0.00152238
CTSS	-1.1142	2.54822	0.00153498	0.00746002
GJB3	-1.11457	5.1514	0.000300595	0.0019288
AGAP2-AS1	-1.11648	2.68309	0.000519912	0.00303348
RN7SL2	-1.11665	3.95744	0.00102828	0.00534803
ANKRD23	-1.11958	2.43173	0.00102186	0.00531884
TP53I11	-1.12097	4.45269	0.000207873	0.00142068
AIFM3	-1.12163	2.81212	0.000480782	0.00284181
HOXD8	-1.12218	4.14317	4.75499e-06	5.26539e-05
AP1G2	-1.12598	6.17657	1.35558e-09	2.97457e-08
LRP5	-1.12805	6.31994	9.60527e-09	1.88401e-07
ANO8	-1.1309	3.82829	2.10166e-05	0.000196145
WASH5P	-1.13297	4.60248	3.98866e-06	4.50424e-05
GSN	-1.13314	8.76848	5.70883e-07	7.84411e-06
HYDIN	-1.13346	3.98158	0.000175103	0.00122741
HOXB9	-1.13501	5.29476	1.06184e-06	1.3687e-05
SGK494	-1.13557	5.24288	1.14995e-07	1.78787e-06
EXT1	-1.13594	3.94069	1.05705e-05	0.000105802
LAMP3	-1.13616	4.54388	1.01939e-05	0.000102344
HCG4	-1.13716	3.73493	0.000107276	0.000803469
TRANK1	-1.13876	5.94851	2.7595e-08	4.95351e-07
LOC284454	-1.13975	4.38912	8.7761e-05	0.000677412
LIMD1	-1.14256	6.94232	6.46032e-11	1.7772e-09
MST1R	-1.14597	6.3663	1.61232e-06	2.0035e-05
S100A2	-1.14671	6.33056	2.27785e-10	5.67173e-09
PADI2	-1.14813	6.59858	8.12236e-06	8.41213e-05
NFIA	-1.14887	4.11216	8.87372e-06	9.06861e-05
SP110	-1.14921	5.38828	1.1309e-09	2.52431e-08
SLC38A10	-1.14967	6.98218	6.51109e-09	1.31444e-07
TLE1	-1.15115	2.46235	0.000987058	0.00516847
MNS1	-1.15244	3.27033	9.06639e-05	0.000694785
CLCNKB	-1.15253	4.99124	2.16848e-08	3.97413e-07
PLEC	-1.1572	9.62585	1.59813e-08	3.03483e-07
LINC00174	-1.15901	2.83438	0.000458989	0.00273766
KIAA0895L	-1.16031	4.58321	4.59111e-07	6.42951e-06
CYBRD1	-1.16038	6.77851	3.06984e-11	8.83386e-10
PARP3	-1.16059	6.05074	1.09137e-10	2.86419e-09
ST5	-1.16399	4.76005	3.98063e-07	5.6408e-06
COL4A6	-1.16454	7.33047	1.34854e-06	1.70806e-05
SLC6A10P	-1.16525	3.67423	2.54396e-05	0.000230856
DSC2	-1.17105	8.97914	8.1349e-11	2.19191e-09
ACTA2	-1.17222	4.15821	7.57857e-06	7.92398e-05
ZDHHC8	-1.1728	4.97584	1.58464e-05	0.000152558
IGFBP3	-1.17436	2.4902	0.000311813	0.00198693
ELF4	-1.17688	6.01669	2.39097e-11	7.03461e-10
MICAL3	-1.17743	4.48522	1.51155e-05	0.000146273
AVPR2	-1.17881	3.69172	0.000394383	0.00241827
GBP1	-1.1796	4.65768	2.53962e-07	3.73179e-06
TMEM249	-1.18194	2.67457	0.00025089	0.00166243
FAM71F2	-1.18242	2.37088	0.000817279	0.00442472
NUMBL	-1.18603	5.41554	8.9074e-10	2.02922e-08
DAGLA	-1.18627	2.19541	0.000643551	0.00363212
APOBEC3D	-1.18682	3.25904	0.000156183	0.0011106
NPIPB3	-1.18934	5.03737	1.33292e-08	2.5646e-07
OBSL1	-1.19126	6.60646	4.23457e-11	1.19497e-09
SLC12A7	-1.19129	5.13314	8.17652e-06	8.46154e-05
FLJ23867	-1.19301	4.19269	2.84719e-05	0.000254155
ANKRD18A	-1.19375	2.26407	0.000426085	0.00257062
CARD10	-1.19506	4.44773	5.27365e-05	0.00043359
RAB31	-1.19735	6.66875	3.60188e-10	8.70422e-09
HOXC9	-1.19949	3.40876	3.61005e-05	0.000313924
IRF2BP2	-1.20055	6.91631	1.50602e-12	5.02849e-11
RALGDS	-1.20277	6.46606	6.0197e-13	2.0897e-11
PDLIM2	-1.20315	6.06243	7.01108e-06	7.39401e-05
PTPRQ	-1.20344	3.86698	0.000142533	0.00102091
LAMA4	-1.2047	1.64117	0.00141822	0.00697263
HCG8	-1.20509	1.95977	0.00104788	0.00542848
OTUB2	-1.2061	1.64402	0.00150994	0.00735464
ZMIZ2	-1.20742	6.33254	2.65059e-08	4.77762e-07
ZNF160	-1.20778	5.7963	9.42855e-09	1.85212e-07
SPTBN4	-1.20934	1.7846	0.00188289	0.00882405
RSRP1	-1.21276	5.31324	2.06686e-06	2.51361e-05
MAP1LC3A	-1.21344	2.44984	0.000253596	0.00167726
SLC16A14	-1.21479	5.62746	4.4213e-09	9.07924e-08
PLXND1	-1.21485	8.33687	3.49735e-11	9.95492e-10
LRRC37A3	-1.21624	3.60813	0.000117796	0.000868654
FYN	-1.21667	2.27981	0.00161713	0.00778717
ANKH	-1.21791	2.29274	0.000304877	0.00195151
INSIG2	-1.21897	5.25423	7.9955e-06	8.29383e-05
MRGPRF	-1.21912	3.71529	0.00175375	0.00831683
PSD	-1.2198	4.16435	3.28639e-06	3.80618e-05
TOM1L2	-1.22206	6.44773	2.05439e-12	6.80752e-11
MST1L	-1.22388	1.27744	0.00216353	0.00984067
PPM1M	-1.22485	5.0214	3.38482e-10	8.20992e-09
ECM1	-1.22495	3.46738	9.09849e-05	0.00069656
TMEM229B	-1.22866	1.47144	0.00190405	0.00888512
NFE2L3	-1.22868	4.33861	8.30257e-07	1.10381e-05
MBOAT1	-1.22965	1.87045	0.000996255	0.00520263
COL9A3	-1.23177	1.68222	0.00220147	0.00998882
NFIX	-1.232	2.9604	0.000269882	0.00175752
PABPC1L	-1.23442	5.60971	3.578e-09	7.44066e-08
CRIP1	-1.23683	7.22732	7.51537e-13	2.57485e-11
CFAP54	-1.23825	2.32694	0.000387572	0.00238654
EIF4E3	-1.23967	3.68249	2.17629e-05	0.000202104
SHANK3	-1.24022	4.41889	5.92879e-07	8.12083e-06
GRAMD1A	-1.24131	5.93938	1.30085e-09	2.86886e-08
PTPRH	-1.24246	5.42774	5.16099e-11	1.43784e-09
LINC01061	-1.24501	2.78475	0.000320713	0.00202913
ENGASE	-1.24541	4.22322	4.17742e-06	4.68114e-05
CD74	-1.2461	5.47562	2.55842e-07	3.7552e-06
LAMA5	-1.24674	8.36369	1.91295e-12	6.35487e-11
PER2	-1.24938	3.83145	2.72538e-06	3.22474e-05
TRPV4	-1.25023	3.29527	0.000424983	0.00256648
NPIPB5	-1.25045	3.82429	3.82935e-06	4.35431e-05
CLU	-1.25081	9.25249	5.75998e-10	1.35452e-08
GPRC5A	-1.25192	5.26814	0.0014313	0.00702639
GRIN2D	-1.25356	6.41253	5.8072e-09	1.17778e-07
STXBP5	-1.25377	6.75445	4.51386e-13	1.59223e-11
LINC01000	-1.25472	6.09676	2.01212e-08	3.73291e-07
FBXO41	-1.25543	5.34468	6.8447e-12	2.14358e-10
SAMD9L	-1.25637	5.3697	2.88691e-09	6.11987e-08
ADORA2B	-1.25726	2.79658	0.000808049	0.00438728
AMT	-1.25738	3.78512	4.84809e-06	5.33697e-05
YPEL3	-1.25866	3.44416	0.000197452	0.00135653
ITPRIP	-1.2591	3.60323	6.10102e-05	0.000491452
GNRH1	-1.26001	1.99975	0.000676185	0.0037757
AGAP11	-1.26025	2.61936	0.000155556	0.00110755
LENG8	-1.26026	7.60264	2.47119e-14	1.00643e-12
MYO1E	-1.26054	2.63876	0.000503814	0.00295532
FSTL1	-1.26081	5.71902	3.65944e-06	4.19015e-05
CACNG8	-1.26298	3.5917	1.55594e-05	0.000149905
IGDCC4	-1.26355	5.32703	4.01208e-06	4.52678e-05
MAP3K8	-1.26433	5.38243	3.16624e-10	7.73694e-09
CTBP1-AS	-1.26596	2.04469	0.000260099	0.00171006
FGF11	-1.26785	7.35174	8.60918e-07	1.13766e-05
BSN	-1.26829	2.59508	0.000153675	0.00109475
LTBP4	-1.26884	6.93323	2.89797e-11	8.35762e-10
PKD1L2	-1.26931	1.92733	0.000392191	0.00240933
CRELD1	-1.27	5.08704	1.50017e-10	3.80024e-09
NRBP2	-1.27069	5.25781	5.54827e-07	7.64753e-06
ERO1A	-1.27213	8.20274	1.75233e-09	3.77973e-08
SLC9A5	-1.27239	1.79221	0.00124248	0.00625873
PPT2-EGFL8	-1.27242	1.4681	0.000994683	0.00520009
ZBTB47	-1.27298	5.07628	1.09513e-10	2.86832e-09
C1QTNF6	-1.27316	6.33345	7.82232e-11	2.11638e-09
ADARB1	-1.27346	4.94154	3.00313e-08	5.34691e-07
SYT11	-1.2743	3.74702	2.31636e-05	0.00021375
JUNB	-1.2747	5.5864	5.51526e-11	1.52682e-09
FAM109B	-1.27485	2.62014	0.00121996	0.00618083
PTK6	-1.2752	2.13619	0.000334622	0.00210394
HLA-C	-1.27904	8.26436	8.24117e-11	2.21146e-09
MDGA1	-1.27963	6.21638	3.51306e-09	7.31721e-08
S100A1	-1.27969	3.19573	0.000239377	0.00159852
TUFT1	-1.28117	5.26769	5.02507e-08	8.44074e-07
ATAD3C	-1.28162	1.46136	0.00154724	0.00750292
RNF208	-1.28171	1.95577	0.000320714	0.00202913
FBN1	-1.28361	6.4967	2.52143e-08	4.56361e-07
RHOBTB2	-1.28457	9.17034	3.29102e-08	5.77336e-07
SYNGAP1	-1.28462	4.65506	4.9375e-09	1.01076e-07
DCST2	-1.28514	1.42033	0.00106065	0.0054881
NOG	-1.28737	5.49125	1.43243e-06	1.8056e-05
SSBP3-AS1	-1.2883	2.50985	0.000419499	0.00253801
NEURL1B	-1.29031	3.83071	0.000607443	0.00346559
PLEKHH1	-1.29044	4.41027	7.01049e-07	9.41573e-06
KDM6B	-1.29079	5.23737	5.44316e-10	1.28232e-08
DOK3	-1.2933	3.25185	2.20915e-05	0.000204577
ZMAT1	-1.29622	3.70554	2.23755e-06	2.69368e-05
SSPO	-1.29642	2.47102	0.000634586	0.00359199
SEMA6C	-1.29824	2.43388	0.000282969	0.00182642
CHST3	-1.29827	5.85044	7.19629e-10	1.66249e-08
SMPD3	-1.29848	1.62803	0.00150103	0.00732484
TSC22D3	-1.29995	3.65774	3.23889e-06	3.77043e-05
MST1	-1.30006	3.14921	0.000112367	0.000835396
ANKZF1	-1.30074	5.38694	7.12979e-09	1.43054e-07
FZD2	-1.30104	4.54328	9.40634e-09	1.85052e-07
PTGFRN	-1.30121	5.53985	8.0386e-08	1.28637e-06
GPR160	-1.30187	2.67766	0.000329278	0.0020763
FRAS1	-1.30708	6.54789	0.000195932	0.00134962
LOC155060	-1.30776	2.73768	4.6843e-05	0.000392762
WSB1	-1.3081	8.31741	2.9556e-09	6.25538e-08
LOC440300	-1.30907	4.31765	2.59245e-07	3.79666e-06
SLC2A3	-1.30909	7.21635	0.00118301	0.00602855
PLCB2	-1.30927	5.90953	6.8595e-10	1.59029e-08
PDXDC2P	-1.30934	5.20998	5.09862e-11	1.42349e-09
RIMKLB	-1.31333	6.16529	7.40062e-10	1.70246e-08
CCDC88B	-1.31663	6.37968	1.74559e-08	3.28161e-07
HOXC4	-1.31786	2.14812	0.000651433	0.00366136
NPHP3-ACAD11	-1.31866	1.21497	0.00099136	0.00518686
KCNE3	-1.31879	3.56299	4.18872e-06	4.6898e-05
HRH1	-1.3199	3.08882	0.000621613	0.00352956
ELK3	-1.32112	6.95982	2.88691e-08	5.16105e-07
GOLGA7B	-1.3224	1.24007	0.00102898	0.00534954
BMP1	-1.32395	4.46974	2.88221e-05	0.000256409
MFSD2A	-1.32745	4.65695	9.84031e-09	1.92723e-07
CPLX1	-1.32826	3.19452	3.06962e-05	0.000271792
LINC01002	-1.32845	1.9276	0.000617507	0.0035108
AGAP9	-1.33071	2.239	0.000124083	0.000907592
NOL3	-1.33106	5.41409	1.86517e-09	4.00568e-08
KIAA0040	-1.33241	2.15208	0.000653025	0.00366666
CPT1B	-1.33345	1.1328	0.00139972	0.00689974
LRRC48	-1.3345	1.00451	0.00123836	0.00625356
LPIN3	-1.33724	5.28584	1.2952e-11	3.91603e-10
TNFSF10	-1.33812	1.87073	0.000228407	0.0015388
WNT10A	-1.34054	6.66239	3.16362e-11	9.06399e-10
NEAT1	-1.34179	10.6373	2.3891e-12	7.85707e-11
HIST2H2BF	-1.34202	2.91919	7.29748e-05	0.000575466
FRMD4A	-1.34305	2.07658	0.000173886	0.00122083
GBP3	-1.34521	3.84677	9.33249e-07	1.21915e-05
LINC01234	-1.34792	3.09837	1.96822e-05	0.000185621
PI4KAP2	-1.35705	3.66415	1.03956e-06	1.34595e-05
THBS3	-1.3582	6.28623	9.88874e-13	3.34433e-11
TTC21A	-1.35864	2.20469	0.000137895	0.000989857
SERINC2	-1.35952	3.9927	5.24788e-05	0.000431741
IRS2	-1.36018	3.24206	3.32591e-06	3.84178e-05
PCLO	-1.36167	5.47788	1.8674e-05	0.000177565
LURAP1	-1.36194	1.17544	0.00115069	0.00587982
LIMK2	-1.36324	4.86272	1.03926e-10	2.7384e-09
HHIPL1	-1.3689	1.94687	0.000179975	0.00125619
SLC12A3	-1.36891	8.62251	5.4026e-11	1.50197e-09
INAFM2	-1.36972	3.53084	9.24789e-07	1.2123e-05
ABCB6	-1.3719	4.73947	1.74484e-08	3.28161e-07
CDON	-1.3732	4.77141	3.8846e-08	6.75148e-07
FSTL3	-1.37404	4.4621	2.42213e-09	5.16799e-08
BMP6	-1.37446	3.17827	1.7292e-05	0.000165383
PNMT	-1.3746	4.11709	2.74555e-05	0.000246558
PTH1R	-1.37607	5.77018	1.72248e-13	6.38485e-12
FAM122B	-1.37656	8.39067	9.65336e-11	2.5642e-09
TSPY26P	-1.37863	1.06069	0.00141495	0.00695915
PFKFB4	-1.37948	7.18462	0.000845431	0.00454475
GOLGA8N	-1.38149	1.45536	0.000711624	0.00394339
RBM24	-1.38182	1.52998	0.00179062	0.00846721
CST3	-1.38244	6.71694	0.000282302	0.00182392
SPON2	-1.38471	1.96625	0.000477533	0.00282898
RBM5-AS1	-1.38597	4.09481	4.24223e-06	4.74161e-05
ASIC3	-1.38613	2.07705	0.000223177	0.00151033
P4HA2	-1.38884	5.49924	1.67672e-05	0.000160833
FAM212A	-1.38897	0.965286	0.00168594	0.00804902
KDM7A	-1.39028	3.99187	0.000264307	0.00172979
HAPLN3	-1.39238	1.51653	0.000951523	0.00502046
KCNC3	-1.39571	3.46516	6.97326e-06	7.3674e-05
LOC100996634	-1.39753	3.03748	7.61776e-06	7.95861e-05
OSBPL7	-1.39761	3.61522	4.79527e-07	6.6727e-06
SDC4	-1.4003	6.56422	5.91805e-13	2.05986e-11
GAL3ST4	-1.40032	1.20475	0.000499418	0.00293215
HIVEP2	-1.4023	5.67691	8.04684e-10	1.84277e-08
FHL2	-1.40291	3.3464	0.000526591	0.00306835
KCND1	-1.40645	4.05213	5.41659e-08	8.99702e-07
UAP1L1	-1.41008	2.83939	0.000289073	0.00186039
ENTPD8	-1.41229	3.74323	7.85593e-05	0.000613604
GALNT12	-1.41268	5.11298	1.59949e-09	3.47491e-08
C1R	-1.41406	2.60341	0.000137625	0.000988456
RCN3	-1.41508	3.759	9.33723e-06	9.4593e-05
LINC01355	-1.41567	3.13594	1.4275e-05	0.000138959
TBX19	-1.41572	1.24156	0.000844018	0.00454088
HLA-H	-1.41624	3.95654	4.31455e-08	7.39107e-07
GPSM1	-1.41679	3.94866	3.21527e-06	3.74785e-05
DENND3	-1.41941	3.04587	5.63827e-06	6.09937e-05
FSD2	-1.41955	2.11029	0.000146391	0.00104741
EFNB2	-1.41993	1.98185	0.000609012	0.00347153
SLC43A2	-1.42296	5.34434	2.48037e-05	0.000225554
NBEAL2	-1.42398	7.35725	3.30956e-13	1.19636e-11
VAV2	-1.42551	7.1142	1.37823e-13	5.13784e-12
LPCAT2	-1.4259	5.77443	4.16268e-09	8.57499e-08
BHLHE40	-1.43051	8.22527	1.65956e-15	7.74971e-14
MAMDC4	-1.43058	4.53193	3.21593e-09	6.75191e-08
CACNG6	-1.4312	3.38578	5.02903e-06	5.50842e-05
GATA3	-1.43226	6.72154	6.9993e-15	2.99169e-13
KDM3A	-1.43403	7.01602	3.79572e-07	5.40797e-06
IQCA1	-1.43476	2.84855	1.94573e-05	0.0001841
LRRC8D	-1.43514	6.84159	4.38575e-14	1.74393e-12
BTN3A3	-1.43571	3.68174	6.03989e-07	8.24719e-06
ITGA3	-1.43608	7.56012	2.63148e-08	4.7497e-07
SP140L	-1.43672	4.26143	1.31207e-07	2.01841e-06
SMAD7	-1.43822	5.06862	2.73737e-11	7.96446e-10
LTK	-1.43874	2.48115	8.99144e-05	0.000691187
STK33	-1.4401	1.83726	0.000425009	0.00256648
FOXD2-AS1	-1.44175	2.4205	4.32656e-05	0.000366042
WWTR1	-1.44523	5.14518	1.34843e-13	5.05546e-12
KREMEN1	-1.44586	3.3316	6.76129e-06	7.15497e-05
KCP	-1.44642	0.885469	0.00124394	0.00626363
HOXA5	-1.44935	0.978641	0.000480756	0.00284181
CLCF1	-1.45073	3.44794	4.65543e-06	5.16824e-05
C1orf106	-1.45082	2.74345	8.18418e-05	0.000636968
SCNN1D	-1.45119	2.64807	2.85678e-05	0.000254665
ARHGAP33	-1.45275	3.4493	1.53547e-05	0.000148369
DCHS1	-1.4536	1.17485	0.000488341	0.0028813
PNPLA7	-1.45577	2.46176	3.20099e-05	0.000282207
LOC100506985	-1.45746	1.53295	0.000137623	0.000988456
USP18	-1.45839	6.48717	6.42156e-14	2.49301e-12
LOC101929076	-1.46113	1.36936	0.000217455	0.00147541
PCDHB14	-1.46184	1.72176	0.000115677	0.000856131
FIGNL2	-1.46234	2.40054	2.4587e-05	0.000223894
TAGLN	-1.46775	6.91204	0.00070393	0.00390404
CREB3L2	-1.47179	7.69756	2.0132e-16	1.05669e-14
LRP5L	-1.47223	1.91162	3.74287e-05	0.00032397
ALPK3	-1.47244	2.90201	3.35732e-06	3.87218e-05
TBX6	-1.47361	1.13408	0.000609405	0.00347226
LRRC43	-1.47467	1.02622	0.000595151	0.00340583
ADGRG1	-1.47538	4.19609	2.0503e-05	0.000192309
F3	-1.47657	9.24449	1.4858e-08	2.83793e-07
FOXO4	-1.47755	5.86347	2.84882e-08	5.10686e-07
CYP2J2	-1.47774	1.21114	0.00125387	0.00630392
SGCG	-1.47883	0.915491	0.000937121	0.00495643
ABCC3	-1.47959	5.57523	3.97213e-05	0.000339559
LBH	-1.48062	6.0546	3.82317e-07	5.43527e-06
PPP1R13L	-1.48188	5.64645	1.50872e-15	7.12138e-14
HILPDA	-1.48313	4.82042	1.7865e-09	3.84303e-08
FOSL2	-1.48404	6.88548	9.48281e-11	2.524e-09
HSPB7	-1.4888	2.70561	0.000174403	0.0012238
ELL2	-1.49179	5.77382	4.72941e-11	1.32605e-09
ADRA1B	-1.49224	3.98778	1.1572e-07	1.79665e-06
DNASE1L2	-1.49619	1.54275	0.000404082	0.00246392
HAND1	-1.49826	4.71688	7.66072e-08	1.23342e-06
ARHGAP22	-1.50027	1.25431	0.000356736	0.00222168
EDN2	-1.50233	2.69738	0.000671132	0.00375134
ZMIZ1	-1.50579	6.07027	1.31346e-13	4.95267e-12
CSF1	-1.50636	3.40844	3.32288e-06	3.84165e-05
HOXB5	-1.51247	2.60943	1.76091e-05	0.000168171
PTPRN	-1.51359	1.13871	0.000725224	0.00400184
DDR1	-1.51367	7.39605	1.09683e-15	5.27203e-14
TRPV3	-1.51568	0.844024	0.000646986	0.00364795
TRPM4	-1.51819	5.37415	9.43058e-13	3.21424e-11
PTPRZ1	-1.51951	5.30708	9.37326e-06	9.48311e-05
ABTB2	-1.5199	1.55835	0.000399406	0.00244564
SRRM5	-1.52016	1.47633	0.000647191	0.00364795
MST1P2	-1.52099	2.39077	1.397e-05	0.000136192
SERPINB7	-1.52403	1.97204	0.00149456	0.00730144
LOC729737	-1.52544	4.06686	6.63145e-09	1.33668e-07
IGIP	-1.5265	2.70327	3.05632e-06	3.57761e-05
ESPNL	-1.52747	2.1021	9.5921e-06	9.69704e-05
NAV2	-1.52758	3.69609	0.00134801	0.00669515
DEPTOR	-1.52987	4.40242	3.81852e-06	4.34576e-05
DUSP15	-1.53028	2.17501	0.000139188	0.000998592
PLCD1	-1.53062	4.83291	1.24737e-10	3.2284e-09
PLAUR	-1.5317	5.18879	1.0979e-09	2.46266e-08
PLEKHA7	-1.53479	3.71834	1.43117e-07	2.17864e-06
PPP2R2C	-1.53616	4.10636	6.39966e-07	8.6932e-06
RUNX2	-1.53747	2.07602	0.000392804	0.00241197
FOXD1	-1.53944	3.53031	1.20776e-05	0.00011952
MFAP2	-1.54109	5.63031	1.27696e-15	6.07111e-14
TRABD2A	-1.54358	1.18956	0.00134937	0.00669936
DPP7	-1.54417	5.14464	4.15171e-15	1.8343e-13
DUSP5P1	-1.54615	2.25506	2.05353e-05	0.000192336
PLXNA3	-1.54652	6.82455	3.10371e-17	1.81817e-15
MMP14	-1.54686	8.75662	1.69511e-11	5.05528e-10
BCL2L11	-1.55131	3.5519	3.27247e-06	3.7934e-05
SLC9A4	-1.5526	1.91047	6.52813e-05	0.000521693
PTAFR	-1.5534	1.72205	0.000165522	0.00116962
CAPN12	-1.55454	4.27396	1.07533e-07	1.67782e-06
SPTBN5	-1.55612	3.85089	6.43397e-05	0.00051511
ARAP3	-1.55797	3.97171	1.68678e-05	0.00016168
RNF43	-1.56141	1.69026	0.000838931	0.00451721
CYP4F12	-1.56496	1.6921	0.000106546	0.000800743
SEMA4B	-1.57094	6.35141	9.11703e-15	3.87164e-13
EFS	-1.57352	3.16821	6.99428e-07	9.40358e-06
TRIM46	-1.57433	3.63811	1.82558e-08	3.41243e-07
CDH1	-1.57646	7.27886	5.5143e-07	7.60868e-06
PAQR6	-1.57691	4.15041	1.77249e-08	3.32266e-07
SH3D21	-1.57886	4.87623	3.41675e-07	4.89995e-06
DUSP1	-1.58204	5.25047	3.80535e-15	1.69267e-13
CYR61	-1.58256	6.40701	1.50558e-06	1.88944e-05
OTUD1	-1.58309	3.86521	5.24586e-08	8.74665e-07
LOC554223	-1.58494	0.864072	0.00020627	0.00141193
NPIPB11	-1.58543	2.9811	4.20026e-07	5.92006e-06
LHFP	-1.59031	1.22402	0.000650286	0.00365911
RNASE4	-1.5933	3.10014	3.6668e-05	0.000318226
NEIL1	-1.59414	2.01416	3.9021e-05	0.000335247
KLF3-AS1	-1.59678	1.94638	1.83565e-05	0.000174927
DSP	-1.60416	9.74891	5.93599e-14	2.31822e-12
GATA3-AS1	-1.606	2.59089	8.05687e-06	8.35089e-05
AMH	-1.60799	2.64015	7.89505e-05	0.000616293
KIAA1549L	-1.608	1.74611	0.000789693	0.0043033
ARFGEF3	-1.60899	2.61808	1.74912e-06	2.15714e-05
XDH	-1.60939	2.33778	2.56139e-06	3.04997e-05
PRSS53	-1.61022	2.5493	1.55367e-06	1.94535e-05
OSCAR	-1.61215	1.27766	0.000566716	0.0032616
AATBC	-1.61229	1.75027	0.00035402	0.00220792
ITGB8	-1.61292	5.58611	6.82721e-18	4.30705e-16
MFI2	-1.61321	5.13253	3.67767e-15	1.64678e-13
F2R	-1.61631	4.01633	5.6457e-06	6.10212e-05
LINC00176	-1.6186	1.53931	0.000185442	0.00128955
LOC100505915	-1.61884	4.4913	4.71563e-10	1.12506e-08
REC8	-1.61991	3.57902	1.96852e-08	3.66396e-07
AMOTL1	-1.62188	5.19386	1.53782e-09	3.34649e-08
LMNTD2	-1.62333	2.30602	2.34076e-05	0.000215547
ARHGEF10L	-1.62795	3.0404	1.07719e-06	1.38713e-05
SOX7	-1.62846	7.07324	7.90466e-22	7.5163e-20
GOLGA8A	-1.63116	6.19971	1.32022e-10	3.39019e-09
DDX60L	-1.63204	6.67203	1.39061e-16	7.47852e-15
ZNF827	-1.63572	2.18283	7.53799e-05	0.000592652
NR1D1	-1.63596	2.02596	4.08889e-06	4.60158e-05
SEMA7A	-1.63835	2.13219	4.68476e-06	5.19201e-05
IVNS1ABP	-1.64143	9.0912	5.56321e-11	1.53685e-09
MAML3	-1.64206	0.840499	0.000195755	0.00134962
KIAA1161	-1.6447	4.51012	3.28109e-08	5.76366e-07
LMO4	-1.64592	5.92691	9.12828e-18	5.59725e-16
FAM102B	-1.64755	7.69981	1.01843e-20	8.73449e-19
RTKN2	-1.6491	5.96772	1.96856e-15	9.1277e-14
BAIAP3	-1.64925	2.60755	1.30787e-05	0.000128361
RAC2	-1.6511	1.27459	0.000281006	0.00181644
BAHCC1	-1.65182	5.72612	3.03614e-13	1.10736e-11
PPP1R3B	-1.65248	4.57068	9.70895e-13	3.29201e-11
C5AR1	-1.65267	1.85596	5.90712e-05	0.000478477
SCN5A	-1.65299	0.849793	0.000925688	0.00490783
SLC26A10	-1.65653	1.52115	7.0932e-05	0.000561719
RARRES3	-1.657	4.94253	2.3326e-14	9.59512e-13
ZNF333	-1.65854	2.7499	2.62999e-07	3.8388e-06
PCDHB16	-1.66179	1.6103	1.96748e-05	0.000185621
TMEM173	-1.66541	5.30571	7.81471e-18	4.88307e-16
CKB	-1.66648	6.3772	2.82442e-14	1.13687e-12
ZFP36L1	-1.66841	5.33386	4.10208e-17	2.36086e-15
SCARF1	-1.6702	1.81006	4.50159e-05	0.000379371
CAPRIN2	-1.67097	6.68107	1.71543e-16	9.07655e-15
FSCN2	-1.67262	1.12375	0.00106577	0.00551244
C12orf75	-1.67287	6.0964	6.3667e-07	8.65739e-06
LOC100294362	-1.67533	1.30956	0.000428711	0.00258527
RHPN2	-1.67662	6.56192	1.57893e-18	1.07351e-16
DUX4	-1.67742	0.63465	0.000505567	0.00296428
MAP6	-1.67774	4.55127	8.3446e-12	2.57037e-10
TNFAIP2	-1.67967	6.12037	2.13675e-20	1.74152e-18
SPINT1	-1.68093	3.47014	4.06103e-06	4.57415e-05
CBLN3	-1.68227	2.47443	1.39396e-05	0.000135996
TPPP3	-1.68629	6.22674	1.62479e-06	2.01708e-05
TMEM145	-1.68706	2.23636	2.60637e-05	0.000235543
HGFAC	-1.68809	0.83519	0.00017104	0.00120342
AGAP2	-1.69012	1.49965	5.06198e-05	0.000419339
PCDHA11	-1.69125	3.16034	8.35962e-07	1.10875e-05
SLC25A25-AS1	-1.69463	3.71474	1.97524e-07	2.93535e-06
PLAU	-1.69504	5.54598	3.2023e-05	0.000282207
MXRA8	-1.6952	4.32552	2.49181e-09	5.29943e-08
SLC6A8	-1.6963	6.38683	9.08364e-11	2.42267e-09
SPRY1	-1.69643	1.80158	5.53688e-06	5.99463e-05
CES3	-1.69744	3.21234	3.32815e-08	5.82294e-07
DHRS2	-1.70218	1.02029	0.000752671	0.00413079
IFNE	-1.70326	2.71351	3.96141e-06	4.48504e-05
C15orf48	-1.70382	1.82927	5.93382e-05	0.000480343
MYH3	-1.70442	2.51217	0.0018006	0.00850656
ZBTB18	-1.70885	1.47026	0.000109709	0.000818083
CACHD1	-1.70913	4.69958	5.48194e-09	1.11526e-07
GALNT6	-1.70941	2.739	7.2066e-07	9.65935e-06
SEMA4A	-1.7123	0.782826	0.000177772	0.00124259
UBA7	-1.71444	5.36721	4.21271e-17	2.40525e-15
FIBCD1	-1.71602	4.96143	0.000148481	0.0010612
VAV3	-1.71735	1.29223	0.000847288	0.00455271
LINC01140	-1.72182	0.792514	0.000193437	0.00133735
PDGFRB	-1.72429	4.30518	5.02093e-11	1.40479e-09
SLC44A4	-1.72448	0.585232	0.000464861	0.00277016
LOXL1-AS1	-1.72489	2.89236	1.38432e-07	2.11961e-06
GAD1	-1.72745	0.869703	0.000114856	0.000851272
TTLL3	-1.72962	3.48948	2.24875e-08	4.09835e-07
TMEM74B	-1.73139	2.09219	2.74079e-06	3.23715e-05
DAB2	-1.73182	2.01672	3.27589e-05	0.000287918
MYLIP	-1.7338	2.89935	4.08597e-05	0.000348382
ADRB2	-1.73854	1.55699	0.00185147	0.00870164
LRRK1	-1.747	4.98142	1.76896e-11	5.26355e-10
SLC2A10	-1.7474	4.49106	6.93753e-14	2.67748e-12
RHBDL1	-1.74914	2.05843	2.58383e-06	3.0739e-05
VANGL2	-1.75696	2.65216	6.35215e-06	6.77666e-05
RIN3	-1.75779	4.27509	1.691e-10	4.25898e-09
BCL6B	-1.75853	4.21299	4.08762e-09	8.43361e-08
TSTD1	-1.76344	3.05792	2.98535e-06	3.49766e-05
CRACR2A	-1.76561	1.95865	2.43818e-05	0.000222488
ZBTB20	-1.76709	3.17697	2.85692e-07	4.14238e-06
PDLIM1	-1.77097	6.96524	2.46263e-12	8.07866e-11
LAMC1	-1.77265	9.73486	3.47527e-12	1.12878e-10
GPC4	-1.77631	0.794073	6.6904e-05	0.000533362
SNX33	-1.77924	4.73793	3.02763e-16	1.53987e-14
PHLDA3	-1.77924	4.06719	1.06206e-09	2.39045e-08
ZDHHC11	-1.77972	2.63134	3.84927e-06	4.37317e-05
KRT19	-1.78115	9.72232	2.36931e-15	1.08627e-13
FKBP11	-1.78255	4.01156	5.94536e-12	1.88442e-10
HLA-L	-1.78441	3.70886	7.73253e-11	2.09641e-09
LOC101927267	-1.78672	1.64937	1.12832e-05	0.000112251
FBXL8	-1.79343	2.55471	2.57954e-07	3.78198e-06
PLCH1	-1.79664	2.97687	1.4089e-07	2.14972e-06
SERPINE1	-1.7991	6.1226	6.35813e-05	0.000509349
CEL	-1.80614	0.404203	0.000835221	0.00450834
SRGAP3	-1.80902	2.87579	7.06157e-08	1.14681e-06
SLC22A15	-1.81847	1.10118	0.0020599	0.00947422
CAPN3	-1.81902	2.19076	1.14272e-06	1.46864e-05
SLFNL1-AS1	-1.81902	2.85245	4.09429e-08	7.08777e-07
INHBB	-1.81949	1.82934	0.000713006	0.00394938
MAPK15	-1.82475	3.03995	5.01183e-06	5.49418e-05
MRC2	-1.82551	6.18838	7.37733e-12	2.29941e-10
VTCN1	-1.82588	0.948299	3.96668e-05	0.000339314
GLRX	-1.83028	3.6785	1.18841e-08	2.29328e-07
ZFP36	-1.83029	4.08795	1.13273e-09	2.52431e-08
F2RL1	-1.83103	4.14385	7.28842e-08	1.17927e-06
LOC440910	-1.83328	0.667081	0.000158317	0.00112294
STAT5A	-1.83953	2.66024	3.11682e-08	5.51942e-07
USP3-AS1	-1.84285	0.88579	1.97577e-05	0.000186117
STRC	-1.84511	1.20507	4.87899e-05	0.000406232
WDR66	-1.84659	3.14423	2.63311e-09	5.59088e-08
PPP1R1B	-1.84671	3.08076	7.74203e-06	8.06918e-05
KRT15	-1.84691	1.87644	4.8041e-05	0.000401439
TMC4	-1.84923	4.50375	4.87839e-12	1.56132e-10
GLI2	-1.85007	3.88228	3.3029e-08	5.78647e-07
TOR4A	-1.85113	3.38171	5.12569e-05	0.000423281
SLC4A3	-1.85411	1.90041	3.69491e-05	0.000320242
SSC5D	-1.86073	5.27332	9.28639e-17	5.05626e-15
DUSP7	-1.86074	6.89144	6.27854e-19	4.45335e-17
TMEM105	-1.86122	1.04823	1.38635e-05	0.000135355
TMEM158	-1.86157	3.17911	0.0016706	0.00799878
RBPMS	-1.86612	2.20238	0.000999471	0.00521681
PRPH	-1.8668	2.82688	2.47423e-08	4.49057e-07
LIPG	-1.86956	4.22718	1.64937e-12	5.49317e-11
DNAH7	-1.87244	2.33995	3.98419e-06	4.50306e-05
COLCA1	-1.87479	0.827767	0.000219047	0.00148468
NLRC5	-1.88045	4.53985	5.87127e-15	2.55108e-13
LY6D	-1.8812	4.83342	1.35011e-10	3.44671e-09
CYBB	-1.88228	0.989513	2.9023e-05	0.000257846
DSG2	-1.88242	10.305	3.07498e-17	1.80941e-15
SPACA6P-AS	-1.88326	2.52724	8.22694e-05	0.000639158
HSPA1B	-1.88663	7.28686	0.000107064	0.000802869
LRRC32	-1.88829	5.21478	3.21604e-06	3.74785e-05
ADAM33	-1.90127	1.53312	1.43528e-05	0.000139509
GRM2	-1.90177	1.85637	1.96904e-05	0.000185621
SPATA13	-1.90184	3.62221	7.4082e-10	1.70246e-08
ITIH4	-1.90274	2.44013	8.03396e-08	1.28637e-06
CCNG2	-1.90644	5.62766	2.72058e-08	4.89033e-07
FAR2P1	-1.90648	2.3866	3.55979e-07	5.09396e-06
TMEM253	-1.90678	1.12069	3.7509e-05	0.000324452
HSPA1A	-1.90714	7.4373	0.000160813	0.00113818
TRIM22	-1.90912	4.01188	2.97568e-09	6.28775e-08
NT5E	-1.90957	4.52999	0.00022844	0.0015388
SCD5	-1.91377	1.79551	0.000691117	0.00383948
PXDC1	-1.91709	3.85589	1.58537e-10	4.00062e-09
LTB4R	-1.9194	4.61969	2.38095e-12	7.84995e-11
SCARA3	-1.92274	7.0562	1.51492e-20	1.25815e-18
FN1	-1.92362	5.41071	1.18152e-10	3.06401e-09
GPM6B	-1.92496	2.70445	7.42878e-08	1.2005e-06
CEACAM22P	-1.9265	0.830395	0.000313889	0.00199847
CCDC88C	-1.92681	3.94455	1.8425e-08	3.43915e-07
HIST3H2BB	-1.92712	1.51885	0.000551144	0.00318736
MIR646HG	-1.92903	1.96557	3.79559e-05	0.000327669
KIAA1462	-1.92998	4.95485	9.63447e-18	5.88017e-16
SLC25A29	-1.93228	5.57091	5.73234e-14	2.24537e-12
HSPG2	-1.93305	5.6116	1.47484e-15	6.98658e-14
PLA2R1	-1.93353	5.22522	2.07021e-09	4.43878e-08
RP1L1	-1.93385	1.14067	2.44256e-05	0.000222733
UCKL1-AS1	-1.93424	1.44454	8.21079e-06	8.48363e-05
ANPEP	-1.93472	7.14954	2.79691e-10	6.88576e-09
ARHGAP29	-1.93573	7.34011	8.49223e-09	1.68331e-07
TAGLN2	-1.93573	7.02791	2.37584e-15	1.08627e-13
IGFBP2	-1.93938	2.66562	6.40928e-07	8.69727e-06
PDLIM4	-1.9396	3.4351	3.61673e-11	1.02725e-09
ANO7	-1.94442	3.59142	7.77966e-08	1.25104e-06
KLF9	-1.94503	1.84297	3.72012e-06	4.25222e-05
NDRG4	-1.94794	8.08302	2.15128e-26	3.36061e-24
COLCA2	-1.95002	0.967746	5.67215e-05	0.000461724
C10orf11	-1.95008	0.680257	0.00053147	0.00309129
THSD4	-1.95941	5.675	1.18416e-08	2.28845e-07
HSF4	-1.96759	3.33187	1.01713e-09	2.30515e-08
PHLDB2	-1.9714	3.36699	8.74385e-06	8.95682e-05
RSPO4	-1.97709	1.94692	0.000126264	0.000921453
FAM122C	-1.98088	5.47885	4.62043e-13	1.62545e-11
MYPN	-1.98441	0.99969	3.38105e-05	0.000296565
ADGRA2	-1.99208	1.81892	2.25948e-05	0.000208942
SEMA3B	-1.99328	4.75643	9.03878e-07	1.18964e-05
PTGES	-2.0021	6.60907	2.40106e-13	8.85018e-12
ADAMTS7	-2.00213	2.6319	4.14134e-07	5.84329e-06
SLC2A1	-2.00223	8.35358	1.0319e-15	4.97816e-14
PLXNB3	-2.00347	4.11252	1.3372e-11	4.03374e-10
FAT1	-2.00532	4.22469	2.03288e-06	2.47913e-05
BIK	-2.00723	4.46611	2.59975e-13	9.55571e-12
RN7SL1	-2.01497	4.5421	1.8206e-07	2.72405e-06
PLCL1	-2.01729	1.54089	0.00130108	0.00649402
USP32P1	-2.01761	2.37305	2.29597e-06	2.7539e-05
NYAP1	-2.02339	3.05189	1.06197e-09	2.39045e-08
SPARC	-2.02643	9.37798	2.5887e-30	6.29054e-28
HOXC5	-2.02865	1.21608	2.35647e-06	2.82389e-05
LMO2	-2.02945	0.82543	3.03915e-05	0.00026964
GBP2	-2.03009	0.485967	0.000351002	0.00219222
ADAMTS6	-2.03515	0.745404	0.000379702	0.00234468
MYO15B	-2.03674	2.15401	4.81698e-08	8.10364e-07
LOC102724814	-2.03788	3.07031	6.67337e-08	1.0878e-06
NOXA1	-2.04072	1.79336	1.31919e-07	2.02698e-06
SUSD2	-2.04264	3.58627	3.25616e-06	3.78453e-05
STRA6	-2.04414	2.52957	1.4871e-05	0.000144119
KCNG1	-2.04611	0.420038	0.000624552	0.00354012
PFKP	-2.04807	6.7727	9.60423e-13	3.26494e-11
RUNX3	-2.05084	2.73006	3.14362e-08	5.5519e-07
ARHGEF4	-2.05334	3.6443	8.07635e-12	2.4936e-10
CORO6	-2.05512	4.08178	5.15134e-13	1.80256e-11
WNT9A	-2.05535	2.78418	4.26576e-09	8.77355e-08
EFNB1	-2.05656	6.84705	3.41102e-21	3.02429e-19
SPINK6	-2.05794	2.51454	0.00152854	0.00743147
FST	-2.058	0.893151	4.6671e-06	5.17682e-05
TSPAN15	-2.05966	5.51374	4.88004e-23	5.0028e-21
CD109	-2.06104	5.06131	6.10709e-15	2.63609e-13
FGFR3	-2.06724	6.12332	7.90335e-06	8.21773e-05
CARNS1	-2.07314	1.15174	1.99061e-05	0.000187246
RHOB	-2.07585	6.40041	9.70207e-11	2.57193e-09
COL18A1	-2.08241	6.22456	1.2853e-05	0.000126429
IL16	-2.08366	1.08098	1.50614e-06	1.88944e-05
ZFHX2	-2.08606	1.65083	1.58398e-06	1.97388e-05
ETS1	-2.08649	4.89427	2.16509e-05	0.000201206
S1PR1	-2.08674	6.0769	4.82517e-31	1.24149e-28
MYO15A	-2.08707	2.87366	2.57081e-08	4.64659e-07
PNCK	-2.08995	2.93101	0.000253967	0.00167878
NHSL1	-2.09384	2.82781	9.67928e-06	9.77763e-05
CYP2S1	-2.0955	4.17438	1.13806e-12	3.81933e-11
PCDHAC1	-2.09647	2.80477	8.84012e-09	1.74675e-07
FAM26E	-2.10423	1.86757	2.71774e-07	3.95368e-06
L1CAM	-2.1073	7.66055	1.36118e-16	7.35035e-15
LINC01004	-2.11538	5.50979	2.64971e-23	2.78156e-21
OLFML2A	-2.11882	7.26054	5.84508e-21	5.11327e-19
MFSD7	-2.12074	1.87946	2.94942e-08	5.26562e-07
LOC101929705	-2.12544	0.871841	7.00076e-05	0.000554734
SHROOM4	-2.12708	0.603298	9.1442e-05	0.000699243
KIFC2	-2.12998	6.74251	1.84078e-25	2.56966e-23
SGK1	-2.13039	3.49761	1.83619e-07	2.74425e-06
MXI1	-2.13392	5.005	1.5178e-16	8.06339e-15
ELMO3	-2.13695	3.47279	4.51503e-10	1.08311e-08
HAGLR	-2.13769	2.06304	6.14435e-07	8.38109e-06
PCAT6	-2.14003	0.833159	3.05746e-05	0.000271001
NID1	-2.14048	6.8719	1.02716e-20	8.75216e-19
LTB4R2	-2.14145	1.50482	3.00218e-07	4.33861e-06
DGKA	-2.14923	4.04312	5.24184e-08	8.74665e-07
COPG2IT1	-2.14987	2.85345	6.08688e-10	1.41617e-08
PRSS23	-2.15289	8.76932	2.79829e-16	1.43997e-14
TMC5	-2.15404	1.05107	0.000358222	0.00222813
SLC16A6	-2.15508	3.73201	6.2396e-07	8.49336e-06
CREB3L1	-2.15671	4.16471	1.77401e-14	7.43726e-13
ARHGEF40	-2.15829	5.28501	6.98424e-23	7.04979e-21
TNFRSF8	-2.16033	2.82452	7.0203e-06	7.39401e-05
SKIL	-2.16607	5.84445	2.13232e-18	1.42757e-16
LOX	-2.17039	2.17765	7.2736e-09	1.45494e-07
STC2	-2.17114	5.3054	1.45996e-19	1.08235e-17
TNFAIP3	-2.17223	1.97404	3.22308e-08	5.66934e-07
ZNF365	-2.17258	5.25517	3.92413e-25	5.30849e-23
ANKRD37	-2.17262	2.24653	1.48028e-05	0.000143564
HSH2D	-2.17264	1.44401	0.000134318	0.000971086
CLCNKA	-2.17533	1.99793	2.13003e-08	3.90912e-07
PIK3IP1	-2.17725	1.24239	1.70635e-05	0.000163436
ANK1	-2.1777	4.75696	3.28767e-19	2.35742e-17
PLEKHG4B	-2.17844	0.0516044	0.00198829	0.0092062
LDB3	-2.1788	4.1944	3.21187e-11	9.18217e-10
ALS2CL	-2.18126	6.66963	3.78379e-18	2.47019e-16
TPM1	-2.18213	6.56123	4.30865e-18	2.78513e-16
CFAP99	-2.18365	1.23663	1.30182e-06	1.65367e-05
RASGRP3	-2.18527	1.93843	1.02555e-06	1.33108e-05
ROR1	-2.18796	4.22434	6.88974e-06	7.28503e-05
MGAT3	-2.19846	4.60466	5.31e-10	1.2532e-08
KRT17	-2.19859	3.52566	6.8722e-09	1.38308e-07
NOTCH1	-2.20126	3.86075	4.3203e-13	1.53634e-11
LOXL1	-2.20971	3.77624	5.99376e-15	2.59571e-13
ZNF185	-2.21252	7.90369	2.2491e-17	1.33542e-15
JAG1	-2.21617	1.03001	1.68044e-06	2.08223e-05
CALHM3	-2.22004	5.38639	3.47055e-20	2.76003e-18
CDH3	-2.22135	2.97747	4.61338e-08	7.82128e-07
SETD6	-2.22431	4.28829	9.96758e-17	5.40473e-15
AQP1	-2.23043	1.00056	0.000118283	0.000870501
LAPTM5	-2.23274	1.2436	1.49883e-06	1.88387e-05
BHLHE41	-2.2341	0.331226	0.000117981	0.000869254
LINC00482	-2.23502	3.18373	2.07844e-10	5.19492e-09
KIRREL	-2.24822	3.61306	0.000109622	0.000818083
WNT3	-2.24905	6.0799	9.3286e-13	3.18776e-11
ANKRD29	-2.25567	1.0146	5.81904e-05	0.000471633
SRPK3	-2.2576	1.44267	1.04654e-06	1.35298e-05
RORA	-2.25905	3.84698	0.000185067	0.00128762
ITGA2	-2.26231	6.37406	1.87596e-08	3.49664e-07
C11orf96	-2.26518	0.612776	0.000600142	0.0034299
CCDC162P	-2.26733	1.15375	1.93233e-07	2.8781e-06
MICAL2	-2.26792	1.54443	7.29271e-05	0.000575466
NFATC4	-2.26818	4.36883	3.23396e-11	9.22522e-10
SORBS2	-2.2686	5.63145	1.07216e-21	9.97794e-20
SOX18	-2.27615	3.69198	1.79178e-14	7.48781e-13
ECEL1	-2.28127	2.23895	7.54395e-06	7.89408e-05
MEG3	-2.28199	3.48053	0.000693106	0.00384889
ETS2	-2.28215	6.11121	2.57687e-24	3.10217e-22
FAM174B	-2.28286	3.10864	2.668e-06	3.16828e-05
NLGN3	-2.28594	4.56391	1.43827e-13	5.34647e-12
HOXD11	-2.28714	1.68942	4.26351e-08	7.32274e-07
UCN2	-2.28903	2.27727	1.99866e-08	3.71479e-07
CXCR4	-2.29037	2.19876	3.18199e-08	5.60457e-07
HK2	-2.29277	6.49249	1.59001e-05	0.000152963
TLR3	-2.29932	2.73782	5.9459e-07	8.13577e-06
IER5	-2.30618	5.70674	3.39059e-21	3.02429e-19
SOX13	-2.31279	5.01561	5.15926e-10	1.21982e-08
PVRL1	-2.31818	4.64079	9.86698e-08	1.54874e-06
HLA-G	-2.31988	4.01869	3.49044e-17	2.03562e-15
HLA-B	-2.32075	8.47606	1.90998e-35	6.96186e-33
ACSS1	-2.3256	1.74979	5.44851e-09	1.11018e-07
PI4KAP1	-2.32582	5.33914	4.48583e-27	7.64455e-25
CTSH	-2.33115	5.20161	1.42781e-10	3.62394e-09
EFHB	-2.33294	1.91818	5.42692e-08	9.00278e-07
INPP5D	-2.33302	2.66716	6.01409e-08	9.88934e-07
DISP2	-2.33752	1.40327	2.19358e-05	0.000203422
LRP1	-2.34217	6.82445	9.42431e-30	2.13217e-27
NR4A3	-2.3425	1.61798	6.22611e-08	1.01869e-06
EFNA1	-2.34546	3.21213	4.48952e-05	0.000378609
EDN1	-2.349	2.42707	8.18812e-11	2.20173e-09
SPARCL1	-2.35233	2.04039	2.88492e-08	5.16105e-07
CD44	-2.35331	4.36507	2.88554e-05	0.000256531
IDUA	-2.36047	2.74573	9.15287e-12	2.78664e-10
AMOT	-2.36503	0.426694	4.26345e-05	0.000362103
PLEKHG5	-2.36509	7.05737	2.30078e-37	8.87966e-35
SH3RF3	-2.37089	1.28618	0.000785531	0.00428418
PTGS2	-2.3788	1.02812	0.000156166	0.0011106
MUC1	-2.37905	5.88925	1.67439e-23	1.83095e-21
LINC00842	-2.38208	1.6065	1.32582e-05	0.000130025
RAPGEF3	-2.39235	3.92783	1.23361e-14	5.22177e-13
EGR3	-2.39399	3.58464	4.61092e-05	0.000387353
JAM3	-2.39723	3.82247	2.53358e-12	8.29067e-11
TNFRSF25	-2.39762	4.74395	7.61982e-25	9.80268e-23
PCDHAC2	-2.39874	3.48272	6.52483e-13	2.25907e-11
OXTR	-2.41774	7.10904	1.91445e-39	8.8876e-37
SYT17	-2.42098	3.34859	1.34865e-10	3.44671e-09
CA9	-2.4245	3.42572	0.000442598	0.00265438
RASSF5	-2.42596	1.86014	7.5866e-08	1.22299e-06
DPYSL3	-2.42801	10.0639	2.16698e-31	5.80309e-29
RNF150	-2.42943	1.15553	1.26754e-05	0.000124915
CRIP2	-2.43037	5.9132	2.64594e-28	5.18209e-26
SYTL1	-2.43058	2.90999	6.93516e-07	9.33366e-06
TSPAN1	-2.43947	6.01474	6.96107e-23	7.04979e-21
SYNPO	-2.43953	2.54582	3.97404e-11	1.12629e-09
CHST11	-2.44721	5.98399	1.28615e-24	1.62277e-22
DLEC1	-2.45029	1.2704	2.08818e-07	3.09267e-06
PPP1R3G	-2.4529	3.113	1.57615e-11	4.72197e-10
BNC1	-2.45294	4.72997	1.46756e-17	8.83361e-16
CDK18	-2.45652	3.75038	2.51409e-15	1.14152e-13
SLC7A8	-2.45794	0.715016	1.10758e-06	1.42487e-05
DUSP23	-2.45964	1.97308	8.61864e-10	1.97028e-08
VEGFA	-2.46285	7.93747	1.88618e-23	2.02873e-21
RNF24	-2.46727	5.34377	3.97404e-27	6.95298e-25
DGCR9	-2.47241	1.85318	4.73616e-08	7.98816e-07
FBP1	-2.47721	3.4289	5.5546e-14	2.18226e-12
ICK	-2.47833	5.19083	1.87869e-14	7.82609e-13
PTGDS	-2.48131	5.27066	1.5416e-08	2.93172e-07
SCARF2	-2.4824	1.25727	1.96186e-06	2.39475e-05
NFIB	-2.48485	1.52927	4.03822e-07	5.71623e-06
AXL	-2.48818	5.23409	3.20304e-26	4.88724e-24
HHIPL2	-2.49169	0.67559	0.000381472	0.0023534
PTPRM	-2.49646	2.79593	1.16868e-08	2.2652e-07
PDGFRA	-2.51036	1.37109	1.69971e-06	2.10412e-05
TCN1	-2.51458	0.23457	0.000114891	0.000851272
IL17RE	-2.51991	4.02231	4.21588e-17	2.40525e-15
TBX15	-2.52674	0.64446	6.88812e-07	9.27987e-06
AHNAK2	-2.52776	7.99127	1.0722e-43	7.40493e-41
PMEPA1	-2.52817	3.15175	3.45891e-13	1.24692e-11
OTOGL	-2.5502	3.03788	6.87389e-11	1.88307e-09
KLHDC7B	-2.55252	0.5947	9.89649e-06	9.96637e-05
TYMP	-2.55764	2.83004	5.4297e-14	2.13959e-12
INHA	-2.56284	2.07933	9.53629e-08	1.50042e-06
KCTD11	-2.56605	6.47878	1.16824e-34	4.14314e-32
PCSK5	-2.5831	0.753894	4.56182e-07	6.39532e-06
IL12A	-2.58703	2.74994	1.58723e-06	1.97605e-05
C10orf105	-2.59901	0.209704	2.00791e-05	0.000188738
GPRIN2	-2.60413	0.959043	2.05004e-08	3.78883e-07
HOXA10	-2.60911	2.55874	6.77362e-12	2.1264e-10
PADI3	-2.60965	4.2353	4.36133e-17	2.46678e-15
DAPK2	-2.62638	4.83408	3.8595e-28	7.40588e-26
OTOF	-2.63178	1.80639	8.86842e-08	1.40715e-06
TBX1	-2.63459	0.932713	2.5985e-07	3.80129e-06
DSC1	-2.63526	8.07204	1.33206e-20	1.12046e-18
CCBE1	-2.64488	4.80434	1.39654e-12	4.67485e-11
CRABP1	-2.65063	2.67784	1.34175e-13	5.04482e-12
KCNQ5	-2.65222	3.29405	6.32622e-09	1.27909e-07
CELF6	-2.65392	2.34898	1.49644e-11	4.49342e-10
KANTR	-2.65439	1.82907	1.30202e-10	3.35661e-09
KCNN1	-2.65642	2.98619	1.98581e-11	5.86886e-10
LAMC2	-2.66895	9.89269	1.12005e-15	5.36399e-14
ATG9B	-2.66971	3.50856	4.22114e-08	7.25948e-07
HCP5	-2.67925	5.3482	4.63279e-33	1.48272e-30
FAM83A	-2.68262	2.00846	6.22273e-05	0.000499959
EPAS1	-2.68311	4.25849	0.000893796	0.0047657
NR4A1	-2.68646	5.28194	5.86488e-22	5.70397e-20
PRRT2	-2.69873	2.4	5.46628e-08	9.05663e-07
MACC1	-2.70049	1.9935	5.87087e-09	1.18885e-07
POTEF	-2.70498	1.5355	7.4975e-10	1.71997e-08
FHOD3	-2.70816	4.48031	8.50161e-18	5.28244e-16
DFNB31	-2.71463	3.19058	1.46022e-16	7.78905e-15
ABO	-2.7178	1.66179	1.28171e-09	2.83141e-08
ENO2	-2.72483	6.89915	9.70099e-10	2.20618e-08
HOXD3	-2.729	1.22527	9.14806e-08	1.44762e-06
NYNRIN	-2.73308	3.9382	5.86829e-22	5.70397e-20
ABLIM3	-2.74778	1.02137	1.11334e-05	0.000111097
OLFML2B	-2.75295	1.19012	6.50879e-07	8.82318e-06
P2RY2	-2.75747	5.27045	1.09604e-17	6.65847e-16
ATP2B4	-2.76722	8.54371	9.85454e-28	1.82129e-25
EGR2	-2.77607	0.26313	1.86052e-05	0.000177039
PADI1	-2.78082	1.75294	4.29961e-08	7.3751e-07
DGKI	-2.80155	1.24967	3.12434e-08	5.52528e-07
DMTN	-2.80313	3.79556	4.3503e-17	2.46678e-15
GPR87	-2.84882	3.7659	3.01499e-19	2.17377e-17
PGF	-2.85163	5.24492	2.46942e-19	1.80021e-17
ZNF503-AS1	-2.85218	2.9334	6.64975e-15	2.85157e-13
LINC01116	-2.86544	3.89489	1.47098e-20	1.22944e-18
MATN3	-2.86675	4.62851	1.11068e-20	9.40278e-19
FOXO6	-2.87011	2.54648	3.04377e-08	5.39734e-07
LGALS7B	-2.87456	2.24585	5.37681e-08	8.94227e-07
PFKFB3	-2.88073	6.53126	9.09256e-18	5.59725e-16
ITGB4	-2.887	8.83417	7.63463e-24	8.63635e-22
REPS2	-2.89001	1.97184	1.00853e-08	1.96934e-07
LAMA3	-2.89376	6.06408	5.25805e-26	7.80194e-24
GPR132	-2.91109	0.672657	1.66556e-07	2.51212e-06
KLF2	-2.92409	1.99645	8.7455e-10	1.9958e-08
SIK1	-2.92718	2.90623	6.2891e-16	3.07931e-14
MYO10	-2.92849	0.397068	2.66689e-06	3.16828e-05
SLC18A3	-2.93073	3.75644	2.35705e-12	7.79072e-11
FAP	-2.93436	0.504734	7.01002e-08	1.13985e-06
HLA-F	-2.93573	5.32914	7.78738e-43	4.866e-40
LPAR5	-2.9398	1.41642	2.35876e-06	2.82406e-05
TP63	-2.94209	3.94782	2.41731e-07	3.56404e-06
CSPG4	-2.94996	4.84607	3.19527e-30	7.62334e-28
COL27A1	-2.95327	4.06316	5.35112e-26	7.80194e-24
HOXD4	-2.95807	1.38248	1.33502e-09	2.93928e-08
DUOX1	-2.95882	0.617704	1.0605e-08	2.06467e-07
SLC13A5	-2.97079	0.315561	2.11284e-05	0.000196908
COBL	-2.97165	1.72696	6.73972e-06	7.13804e-05
NUAK2	-2.97363	1.8629	3.75037e-09	7.77447e-08
CCDC80	-2.98762	3.93555	1.03026e-23	1.13605e-21
SRPX2	-2.9892	0.727203	4.60663e-08	7.81996e-07
ART4	-2.99217	1.91164	2.48365e-08	4.50144e-07
DPP4	-3.00295	0.565416	4.15436e-08	7.18228e-07
EPHB6	-3.00534	3.70906	5.24127e-07	7.25484e-06
VGLL3	-3.01534	5.42784	6.43257e-16	3.13785e-14
HOXD1	-3.01636	1.2685	1.05396e-09	2.3804e-08
CPEB2	-3.02308	1.06883	1.9123e-07	2.8515e-06
COL7A1	-3.04256	8.05078	1.81921e-43	1.19358e-40
ANGPTL4	-3.04377	5.45205	7.68191e-30	1.76846e-27
ALOX5	-3.0463	0.935962	2.78448e-06	3.28283e-05
ADAM19	-3.04663	0.779418	5.6036e-07	7.7076e-06
ADM	-3.0467	5.502	3.10769e-44	2.71861e-41
ZBED2	-3.0542	4.58349	3.68963e-15	1.64678e-13
MFAP4	-3.05759	2.4658	4.29093e-12	1.38004e-10
SLC23A3	-3.05779	0.702527	7.95433e-09	1.58147e-07
ELF3	-3.05967	6.33618	1.38613e-24	1.73226e-22
DLGAP1	-3.07487	4.7138	1.12025e-32	3.49997e-30
AQP5	-3.08342	2.2116	2.39546e-10	5.9308e-09
CHI3L1	-3.08667	1.60007	8.36504e-07	1.10875e-05
PRSS12	-3.0903	2.82344	0.00154477	0.00749648
IFI16	-3.09788	4.85043	7.23774e-22	6.93238e-20
FOS	-3.10808	6.12522	6.99684e-25	9.09035e-23
TIMP3	-3.11794	7.04593	1.18165e-07	1.82849e-06
LINC01267	-3.11832	0.659274	5.45693e-06	5.92273e-05
COL6A2	-3.12775	3.98421	6.19454e-14	2.41201e-12
TXNIP	-3.16774	6.22992	1.09873e-10	2.87201e-09
MAT1A	-3.17421	0.986724	1.18193e-09	2.61981e-08
MIAT	-3.19386	3.0312	8.59054e-08	1.36802e-06
RAMP1	-3.19889	0.639588	0.000388203	0.00238818
PLEKHA2	-3.2021	5.78893	6.4524e-17	3.57251e-15
TRIM29	-3.20575	4.24862	4.06428e-23	4.19933e-21
C15orf52	-3.20581	4.8497	1.06472e-37	4.23373e-35
ATP1A2	-3.21287	0.166276	0.000356242	0.00221966
ASIC4	-3.21311	3.03558	4.00569e-14	1.59765e-12
MCHR2	-3.22914	0.759063	1.5385e-05	0.000148552
HOXD10	-3.23254	2.31681	2.54427e-15	1.15124e-13
DSC3	-3.24026	5.19479	8.97266e-19	6.26273e-17
RBP1	-3.24121	3.2978	2.41837e-15	1.10187e-13
LTBP2	-3.24444	7.0056	2.54399e-29	5.56371e-27
CPXM1	-3.24753	0.964481	3.74264e-10	9.01117e-09
PDE4B	-3.26549	2.35538	4.00665e-12	1.29815e-10
ABCA4	-3.26892	2.24705	7.11951e-07	9.55237e-06
LINC00260	-3.28485	0.354816	5.75419e-08	9.49768e-07
PDZK1	-3.28585	4.58228	2.45518e-14	1.00364e-12
FXYD4	-3.29065	2.29438	4.74911e-10	1.13099e-08
CILP	-3.29994	0.832289	9.05735e-07	1.19089e-05
HIF3A	-3.30279	1.10229	8.45479e-11	2.26416e-09
PLEK2	-3.30601	2.16707	5.96662e-10	1.39811e-08
THBS1	-3.30746	3.65085	4.71845e-09	9.67429e-08
FOSB	-3.31803	5.26898	1.40702e-10	3.5781e-09
GABRP	-3.32406	3.96216	2.74716e-18	1.82062e-16
LOC153910	-3.32789	-0.260322	0.000525698	0.00306451
KRT7	-3.33474	3.05952	0.000134737	0.000973042
HOXA13	-3.34542	0.872431	4.95588e-10	1.1781e-08
ARRDC4	-3.35178	2.4409	3.15757e-09	6.64e-08
TUBA4A	-3.35716	2.32578	2.35476e-14	9.65598e-13
CYP4F35P	-3.36059	0.549007	4.94131e-05	0.000410379
PRR5L	-3.3735	3.16297	7.73878e-17	4.26673e-15
XG	-3.39507	2.04508	4.92473e-05	0.000409261
PPP1R3C	-3.39897	3.24948	2.0281e-16	1.06027e-14
CLMN	-3.40485	3.19236	2.22318e-23	2.37175e-21
ADAMTS4	-3.40488	1.5614	1.27194e-10	3.28552e-09
PTPRE	-3.408	0.591947	5.81235e-08	9.58161e-07
PALLD	-3.41751	5.17204	8.20949e-32	2.34185e-29
HOXD9	-3.42627	1.12761	1.00452e-08	1.96444e-07
STK32A	-3.42695	3.74586	2.65261e-18	1.76688e-16
AEBP1	-3.4439	3.10135	1.68904e-20	1.38523e-18
ITGB6	-3.48151	6.26561	1.07333e-52	1.17368e-49
TSPAN2	-3.50622	2.67227	2.67431e-11	7.81566e-10
MFAP5	-3.53261	7.19012	1.01277e-33	3.49725e-31
ACE	-3.53844	3.76294	1.30225e-26	2.0588e-24
SLC26A9	-3.54102	1.04306	5.98734e-10	1.40046e-08
PRELP	-3.54737	1.24033	2.7206e-13	9.97197e-12
COL16A1	-3.553	2.22845	3.72544e-18	2.44426e-16
ODF3B	-3.56386	0.860148	7.50054e-12	2.33228e-10
SPON1	-3.57012	2.49332	1.01764e-19	7.67443e-18
JAKMIP2-AS1	-3.575	3.79134	8.43181e-23	8.44597e-21
SMAD6	-3.57711	3.6584	1.12806e-13	4.27815e-12
NCMAP	-3.59584	3.06982	3.21702e-16	1.61121e-14
WISP1	-3.60351	4.83079	1.45499e-06	1.83229e-05
SPEG	-3.62819	5.66812	2.33496e-33	7.85623e-31
PRSS56	-3.66126	0.217384	3.91883e-05	0.000336154
NDRG1	-3.67585	7.18046	6.52083e-18	4.13364e-16
TRAPPC3L	-3.67696	1.45223	1.41137e-08	2.70761e-07
HCK	-3.72614	0.285957	3.35302e-08	5.85863e-07
VIT	-3.7451	1.59897	4.60864e-12	1.4786e-10
RAB20	-3.75362	2.9134	1.00657e-21	9.43444e-20
BZRAP1	-3.75381	2.28806	1.04188e-13	3.98586e-12
S100P	-3.77667	2.76885	2.27857e-05	0.000210559
LINC01510	-3.79326	0.673599	3.48362e-09	7.26741e-08
SELL	-3.79449	0.934327	0.000931383	0.00493404
LCP1	-3.81927	2.52621	6.76114e-21	5.83682e-19
ERVH48-1	-3.83318	3.20252	1.33713e-06	1.69525e-05
BGN	-3.83569	4.01015	3.25718e-24	3.88552e-22
HR	-3.86178	1.91992	3.84669e-18	2.49882e-16
BTG2	-3.86442	6.03966	4.18661e-27	7.22851e-25
CHAT	-3.86549	2.97625	9.04649e-12	2.76065e-10
FOXP1	-3.86974	0.751035	2.30114e-10	5.71885e-09
PRODH	-3.87521	1.02848	4.40341e-13	1.55745e-11
PTPRR	-3.8794	2.30268	3.53687e-13	1.27153e-11
GSTA3	-3.88139	1.26533	9.80329e-11	2.59352e-09
CDH13	-3.90172	0.228797	2.08386e-08	3.84051e-07
OLFML3	-3.90259	2.61398	7.98771e-17	4.38555e-15
KRT16	-3.91313	2.03964	1.71334e-17	1.0266e-15
AFAP1L2	-3.91382	4.49187	4.21991e-25	5.65037e-23
PTPRB	-3.91503	6.13894	1.48575e-42	8.86185e-40
ALOX5AP	-3.94241	1.524	2.33195e-14	9.59512e-13
PODN	-3.95248	3.0275	8.7198e-12	2.66716e-10
ADAMTS2	-3.95332	0.969386	1.107e-13	4.21045e-12
LGR5	-3.97989	1.8106	4.71891e-08	7.96932e-07
POTEM	-3.99894	2.35893	2.1861e-17	1.30391e-15
STON2	-4.01182	1.67885	1.04521e-09	2.36469e-08
COL12A1	-4.01223	5.57168	1.76277e-64	7.71037e-61
LGALS9	-4.01243	1.02419	9.76672e-10	2.21728e-08
CSF1R	-4.0155	1.2807	5.14778e-15	2.25917e-13
EFEMP1	-4.04085	7.31329	2.19159e-57	7.18952e-54
BCRP3	-4.04675	1.62102	4.16707e-16	2.05565e-14
POM121L8P	-4.1034	3.24321	7.30031e-24	8.32997e-22
DACT1	-4.13551	3.51348	2.32343e-16	1.20031e-14
DLGAP1-AS3	-4.14403	0.454734	4.39406e-11	1.23467e-09
DSG3	-4.15233	6.95294	4.85717e-56	9.10511e-53
KLF7	-4.18213	4.15029	5.70052e-44	4.40013e-41
CYP24A1	-4.18477	2.09079	1.25807e-06	1.60431e-05
MYH11	-4.19595	1.05682	2.75621e-14	1.11626e-12
RASGRF1	-4.2024	3.80611	9.88664e-27	1.5821e-24
APCDD1	-4.25564	7.01788	1.29033e-41	7.3616e-39
LGALS12	-4.29615	1.41779	7.47594e-13	2.56805e-11
COL13A1	-4.31046	0.614653	5.49635e-11	1.5248e-09
ANXA8	-4.34196	0.633488	1.99864e-10	5.00499e-09
NFATC2	-4.34521	3.30432	2.1079e-09	4.51221e-08
ACTN2	-4.37242	1.50017	0.000702934	0.00390017
LYZ	-4.42796	3.6246	4.27319e-33	1.40182e-30
B3GNT7	-4.48723	3.67422	1.45135e-17	8.77631e-16
POM121L10P	-4.5333	1.21019	3.99375e-16	1.98508e-14
HRASLS5	-4.54939	4.73763	6.17571e-56	1.01297e-52
HMCN1	-4.60303	4.38524	4.41983e-25	5.85829e-23
BASP1	-4.60499	1.09974	2.47734e-14	1.00643e-12
COL5A1	-4.62825	5.90773	6.31372e-19	4.45423e-17
TTBK1	-4.63494	2.79585	1.55089e-24	1.90194e-22
ABI3BP	-4.67831	1.3518	5.35823e-17	3.01763e-15
TNS1	-4.7208	3.93175	3.58654e-38	1.51815e-35
SERPINB5	-4.73589	4.9644	7.11323e-44	5.18554e-41
ITGBL1	-4.75028	1.23222	3.80693e-16	1.89941e-14
TINAGL1	-4.78812	4.29531	1.23629e-15	5.89913e-14
FAM49A	-4.82065	0.170682	6.34687e-06	6.77654e-05
IGF1	-4.8825	1.14982	8.04145e-16	3.90815e-14
COL1A1	-4.90352	9.13208	2.02014e-103	2.65083e-99
PAPPA	-4.93308	2.47586	5.2287e-07	7.2451e-06
POSTN	-4.93774	4.39859	5.56277e-53	6.63588e-50
TWIST2	-4.97382	0.697671	2.1006e-15	9.70564e-14
ACTC1	-5.00015	1.66898	2.91055e-10	7.13873e-09
NOX5	-5.03605	1.29781	7.70958e-09	1.53746e-07
ANGPTL2	-5.0746	1.55377	1.05846e-18	7.23394e-17
GGT5	-5.07592	1.55465	2.29646e-19	1.68347e-17
ACTA1	-5.08534	2.96382	0.000317461	0.0020173
FBLN5	-5.1347	1.15235	5.34279e-18	3.43667e-16
ANXA8L1	-5.14499	0.490281	6.81365e-14	2.63743e-12
COL6A3	-5.23539	1.7136	5.39134e-18	3.45098e-16
MMP2	-5.31794	5.63708	2.09174e-47	1.96056e-44
ABCA1	-5.32981	5.06067	1.43193e-50	1.44537e-47
MUC16	-5.37936	4.2086	5.81916e-55	7.6359e-52
CXCL14	-5.56451	1.82021	2.77664e-21	2.49555e-19
MMP9	-5.59095	2.81106	2.18048e-32	6.50278e-30
CREG2	-5.5925	0.911859	6.0497e-10	1.41002e-08
CST5	-5.7235	0.523529	8.70889e-06	8.93495e-05
CADM1	-5.82153	0.632885	4.16004e-16	2.05565e-14
AICDA	-5.85789	2.31878	6.4843e-11	1.78006e-09
COL17A1	-5.96539	4.44037	2.22873e-41	1.21856e-38
CD34	-5.98842	5.15475	2.48179e-38	1.08553e-35
TNC	-6.15941	2.80227	8.93379e-29	1.80353e-26
KRT16P2	-6.1999	0.982813	3.98369e-09	8.24511e-08
IGFBP5	-6.25309	1.05248	8.44525e-16	4.08925e-14
ANKRD20A19P	-6.34106	2.98666	9.11347e-40	4.5995e-37
KRT5	-6.34529	3.97402	3.42974e-20	2.74421e-18
ACTG2	-6.36609	2.06141	3.6354e-29	7.57202e-27
FILIP1L	-6.51332	1.30596	1.16251e-21	1.06675e-19
KRT13	-6.55079	1.848	5.65666e-11	1.55938e-09
ADAMTS10	-6.67748	0.65276	3.55822e-17	2.06597e-15
MAFB	-6.71067	2.0194	2.91287e-29	6.16494e-27
TWIST1	-6.71535	1.50307	2.94274e-25	4.0647e-23
THBS2	-6.83126	2.52505	6.2037e-27	1.01756e-24
CST1	-6.85241	1.6254	4.32952e-08	7.40704e-07
PLXNA2	-6.85806	4.64111	3.89427e-28	7.40588e-26
GRIA3	-6.87562	0.843671	4.34557e-19	3.09905e-17
ST6GALNAC1	-6.88043	1.66637	5.60011e-18	3.56722e-16
CELF2	-6.97639	1.76449	4.66214e-22	4.59974e-20
COL4A1	-7.01453	2.32377	1.27304e-32	3.88485e-30
KRT14	-7.0786	4.17528	3.10357e-16	1.56635e-14
MYH6	-7.12763	1.09414	2.72592e-20	2.20799e-18
HSPA6	-7.23426	2.51963	1.25198e-06	1.5981e-05
MYH13	-7.25578	1.22388	0.0013944	0.00688126
MYH4	-7.29127	2.5905	0.000930872	0.00493332
CPXM2	-7.33601	1.2957	1.72433e-18	1.16034e-16
NCKAP1L	-7.34647	2.13351	6.99537e-31	1.76526e-28
PPIAP30	-7.38206	2.16753	4.6059e-31	1.20877e-28
MBNL2	-7.38751	2.69371	7.54352e-38	3.09332e-35
POTEI	-7.42098	1.39283	1.40835e-09	3.0852e-08
DES	-7.49643	2.81202	2.82996e-10	6.95407e-09
IGFBP7	-7.6361	3.63125	3.67006e-57	9.6317e-54
ASPN	-7.67159	1.6287	3.66062e-26	5.52123e-24
CST2	-7.7127	-0.413828	0.000358011	0.00222813
TCF4	-8.08933	2.8742	3.50932e-44	2.87808e-41
KRT6A	-8.44452	3.23259	7.92305e-36	2.97046e-33
ACKR3	-8.86331	0.700003	1.08834e-13	4.15151e-12
DDX3Y	-8.96165	0.800721	9.92532e-19	6.81885e-17
LOC100130331	-8.98636	0.825411	6.94117e-19	4.8707e-17
SPI1	-8.99706	0.838347	2.97164e-16	1.51727e-14
TGFBI	-9.09792	3.06061	8.92799e-22	8.42828e-20
KRT9	-9.31381	4.09632	9.49764e-20	7.20393e-18
RPL10L	-9.54732	1.37901	6.62219e-24	7.62249e-22
RPL31P11	-9.59783	1.4296	8.86291e-24	9.85586e-22
DPT	-9.71725	1.54852	2.39755e-24	2.91302e-22
SLIT3	-9.73555	1.56609	4.57898e-25	6.00853e-23
ADAMTS15	-10.0963	4.05915	1.85312e-30	4.58804e-28
CST4	-10.5067	2.32857	4.19861e-12	1.35367e-10
MAF	-10.6046	2.43736	6.67448e-30	1.56397e-27
MYH2	-10.8364	2.67525	4.82213e-06	5.31284e-05
MYH1	-11.3647	3.20428	0.000272493	0.0017675
SFRP2	-11.719	3.555	4.58346e-55	6.68269e-52
